# Supplementary material for: Mutant Transcriptome Sequencing Provides Insights into Pod Development in Peanut (Arachis hypogaea L.)
Source: Front Plant Sci. 2017 Nov 9;8:1900. doi: 10.3389/fpls.2017.01900 (PMC5684126; doi:10.3389/fpls.2017.01900)
Supplement: Table S1 — DEGs between the pw and WT lines at DAF 20, DAF 40, and DAF 60. [file Table1.XLS]

## Sheet: DEGs
pw DAF20vs WT DAF20.DEG
gene_id	pw DAF20_readcount	WT DAF20_readcount	log2FoldChange	pval	padj
c33711_g2	10.8504	1657.89	-7.2555	3.3275e-85	2.3623e-80
c27145_g1	0.474169	655.872	-10.434	1.6266e-78	5.7739e-74
c18609_g1	536.294	0	Inf	5.1733e-75	1.2242e-70
c34646_g1	355.881	0.287242	10.275	2.7532e-67	4.8864e-63
c29422_g1	8714.89	394.425	4.4657	1.1138e-52	1.5814e-48
c30201_g1	4562.2	133.029	5.0999	1.1476e-47	1.3579e-43
c32090_g3	8.0485	365.473	-5.5049	6.359e-45	6.4492e-41
c52469_g1	0	177.173	#NAME?	1.2805e-44	1.1363e-40
c38524_g3	127.926	0	Inf	3.0334e-41	2.1653e-37
c41092_g1	20.7343	493.514	-4.573	3.05e-41	2.1653e-37
c29032_g1	15.4607	375.738	-4.6031	7.3701e-40	4.7566e-36
c32717_g1	59.1481	1870.26	-4.9828	8.9215e-35	5.278e-31
c42830_g3	97.7067	0.302296	8.3364	1.2074e-33	6.5938e-30
c28202_g1	3005.36	10.1902	8.2042	3.7106e-33	1.8816e-29
c7952_g1	107.761	0.287242	8.5514	1.4032e-32	6.6413e-29
c25714_g1	0.333429	110.661	-8.3746	3.008e-32	1.3347e-28
c40131_g2	2806	295.245	3.2485	6.0897e-31	2.5431e-27
c42109_g2	1.47446	114.698	-6.2815	9.651e-30	3.8064e-26
c20303_g1	94.0774	1.15481	6.3481	1.545e-29	5.7728e-26
c32563_g4	423.757	38.8209	3.4483	7.903e-29	2.8053e-25
c38423_g2	73.0683	0	Inf	1.5375e-28	5.1977e-25
c29300_g2	190.581	10.9911	4.116	2.0498e-28	6.6145e-25
c7439_g1	0.474169	90.7686	-7.5806	3.3139e-28	1.0229e-24
c30974_g2	8.45147	170.084	-4.3309	1.0563e-27	3.1245e-24
c36696_g2	0	79.9612	#NAME?	2.6021e-27	7.3892e-24
c29469_g1	15.7397	242.217	-3.9438	2.8009e-27	7.6479e-24
c25020_g1	9233.42	1211.8	2.9297	5.3826e-27	1.4153e-23
c29173_g1	524.073	5663.98	-3.434	6.0422e-27	1.532e-23
c30236_g1	66.3832	0	Inf	8.0257e-27	1.9647e-23
c28367_g1	65.6644	0	Inf	1.6095e-26	3.8089e-23
c43795_g3	128.675	6.07297	4.4052	8.1356e-26	1.8631e-22
c38735_g2	3.28648	109.234	-5.0547	1.1112e-25	2.4651e-22
c38589_g4	1394.88	178.323	2.9676	1.3162e-25	2.8316e-22
c1000_g1	1153.2	150.697	2.9359	1.3942e-25	2.9112e-22
c39927_g1	124.959	6.15745	4.343	2.0011e-25	4.0589e-22
c31522_g5	172.294	1325.04	-2.9431	2.592e-25	5.1115e-22
c37821_g2	73.5603	656.039	-3.1568	2.9617e-25	5.6827e-22
c36097_g2	54.5792	489.717	-3.1655	6.5418e-25	1.2222e-21
c20729_g1	4474.11	628.271	2.8321	6.7279e-25	1.2247e-21
c41358_g3	161.95	1321.14	-3.0282	8.3361e-25	1.4795e-21
c41993_g2	0.807598	78.8921	-6.6101	1.78e-24	3.0822e-21
c37583_g4	1.83593	91.3907	-5.6375	2.4648e-24	4.1663e-21
c35482_g1	130.362	8.21915	3.9874	1.3787e-23	2.2763e-20
c40812_g2	133.525	8.95617	3.8981	2.2353e-23	3.6066e-20
c38518_g1	609.36	6.17834	6.6239	4.0453e-23	6.3819e-20
c43623_g2	35.4409	481.884	-3.7652	6.8222e-23	1.0529e-19
c42005_g2	51.9648	0	Inf	7.4745e-23	1.129e-19
c19531_g1	386.368	48.0599	3.0071	9.0977e-23	1.3456e-19
c22798_g1	62.4677	0.906888	6.106	2.7678e-22	4.0102e-19
c33940_g1	41.118	347.587	-3.0795	3.7837e-22	5.3724e-19
c37983_g1	858.118	130.145	2.7211	3.8924e-22	5.4184e-19
c43364_g2	184.86	14.9511	3.6281	4.0156e-22	5.4823e-19
c52677_g1	67.9937	1.48137	5.5204	4.4096e-22	5.9067e-19
c9862_g1	2.1974	81.2069	-5.2077	1.8373e-21	2.4154e-18
c31663_g1	151.386	1023.89	-2.7578	2.777e-21	3.5846e-18
c41609_g1	144.092	13.0829	3.4612	1.0005e-20	1.2683e-17
c38103_g1	223.306	26.9922	3.0484	1.232e-20	1.5344e-17
c39915_g1	640.82	102.547	2.6436	1.3298e-20	1.6277e-17
c35793_g1	224.427	26.6307	3.0751	1.4491e-20	1.7437e-17
c43626_g4	46.3974	362.886	-2.9674	1.7325e-20	2.0499e-17
c15911_g1	2243.02	397.616	2.496	1.8042e-20	2.0997e-17
c39187_g1	87.5795	548.477	-2.6468	2.2984e-20	2.6318e-17
c41483_g6	33.5828	285.63	-3.0884	2.9117e-20	3.2812e-17
c38795_g10	48.9588	0.287242	7.4132	3.1231e-20	3.4644e-17
c39114_g3	5.56853	96.5368	-4.1157	6.3045e-20	6.8857e-17
c48807_g1	43.8223	0	Inf	6.4868e-20	6.9776e-17
c34021_g1	288.492	40.6598	2.8269	1.0996e-19	1.1651e-16
c28039_g1	4345.92	546.348	2.9918	1.1648e-19	1.2161e-16
c41078_g1	197.621	23.2784	3.0857	1.5494e-19	1.5941e-16
c38105_g2	438.172	69.9761	2.6466	1.8694e-19	1.8959e-16
c55803_g1	43.1409	0	Inf	2.3786e-19	2.3784e-16
c37044_g2	93.0928	942.506	-3.3398	3.3962e-19	3.3487e-16
c41007_g5	1370.27	173.066	2.9851	3.4496e-19	3.3548e-16
c41993_g1	228.556	1258.99	-2.4617	4.5119e-19	4.3286e-16
c36300_g4	0	48.1134	#NAME?	5.8449e-19	5.5326e-16
c20865_g2	3.085	78.3403	-4.6664	6.2631e-19	5.7745e-16
c42839_g3	2.77024	72.2855	-4.7056	6.2118e-19	5.7745e-16
c9617_g1	40.8454	0	Inf	7.3292e-19	6.6708e-16
c32055_g2	39.7475	0	Inf	9.0026e-19	8.0902e-16
c41483_g4	101.428	632.207	-2.6399	1.3774e-18	1.2223e-15
c7481_g1	39.6155	0	Inf	1.4876e-18	1.3038e-15
c39244_g1	18.837	160.209	-3.0883	1.9185e-18	1.661e-15
c30974_g1	493.044	2643.06	-2.4224	2.9753e-18	2.5449e-15
c33818_g1	83.5074	5.83673	3.8387	4.7351e-18	4.0019e-15
c27989_g1	9.36245	110.902	-3.5663	4.8186e-18	4.0246e-15
c31640_g1	1.15505	56.319	-5.6076	6.082e-18	5.0207e-15
c31172_g1	57.6071	352.45	-2.6131	8.204e-18	6.6946e-15
c15852_g1	240.464	1133.29	-2.2366	1.2894e-17	1.0402e-14
c61453_g1	80.7622	6.09139	3.7288	1.9865e-17	1.5846e-14
c40503_g1	857.748	163.963	2.3872	2.4656e-17	1.9449e-14
c33318_g3	19902	4299.3	2.2107	2.6555e-17	2.0716e-14
c27656_g1	247.132	39.7253	2.6371	2.7441e-17	2.1175e-14
c28189_g1	246.394	28.779	3.0979	3.3172e-17	2.5303e-14
c40901_g1	171.366	24.2397	2.8216	3.3503e-17	2.5303e-14
c40102_g3	309.623	1517.62	-2.2932	3.6048e-17	2.6938e-14
c39645_g1	144.975	783.063	-2.4333	4.9373e-17	3.6512e-14
c25208_g1	184.621	26.8276	2.7828	6.4905e-17	4.7503e-14
c33240_g2	263.166	1406.61	-2.4182	6.6052e-17	4.7849e-14
c27802_g1	1021.76	193.138	2.4034	8.9334e-17	6.4062e-14
c43775_g3	0	40.8153	#NAME?	9.8615e-17	7.001e-14
c33083_g1	2407.55	320.945	2.9072	1.3883e-16	9.7583e-14
c22541_g1	11.415	286.754	-4.6508	1.8211e-16	1.2675e-13
c25474_g1	106.853	11.5506	3.2096	1.8633e-16	1.2843e-13
c41539_g5	2.3101	109.558	-5.5676	3.4325e-16	2.3431e-13
c40178_g1	1.82191	136.357	-6.2258	3.5979e-16	2.4327e-13
c31388_g1	148.84	2.91084	5.6762	4.3114e-16	2.8876e-13
c42558_g1	127.279	640.387	-2.3309	6.4627e-16	4.2879e-13
c36748_g2	7.5452	85.3401	-3.4996	6.713e-16	4.4127e-13
c35615_g1	179.062	891.942	-2.3165	8.6917e-16	5.661e-13
c37970_g2	17.0547	140.19	-3.0391	1.2448e-15	7.9867e-13
c42522_g1	177.341	1745.31	-3.2989	1.2488e-15	7.9867e-13
c38435_g1	94.3479	9.80958	3.2657	1.2853e-15	8.147e-13
c38253_g2	2944.44	664.113	2.1485	2.043e-15	1.2836e-12
c21126_g1	30.8785	201.489	-2.706	2.2754e-15	1.417e-12
c28693_g1	2.86426	59.6126	-4.3794	2.3465e-15	1.4361e-12
c43260_g1	70.7464	371.97	-2.3945	2.3442e-15	1.4361e-12
c34094_g1	172.224	27.5745	2.6429	2.4075e-15	1.4608e-12
c37624_g1	1.15505	48.554	-5.3936	2.8146e-15	1.6934e-12
c24428_g1	271.892	51.3035	2.4059	3.5599e-15	2.1238e-12
c36781_g1	822.997	176.514	2.2211	3.7078e-15	2.1936e-12
c27408_g1	60.3357	4.08991	3.8829	4.8615e-15	2.8523e-12
c35252_g1	323.565	59.6167	2.4403	5.6845e-15	3.3079e-12
c38563_g4	37.3132	0	Inf	5.8073e-15	3.3519e-12
c27669_g1	30.3559	0	Inf	6.4266e-15	3.65e-12
c42443_g3	30.384	0	Inf	6.3876e-15	3.65e-12
c57355_g1	30.1591	0	Inf	6.7085e-15	3.7798e-12
c25617_g2	2061.47	496	2.0553	7.0431e-15	3.9371e-12
c42629_g4	366.445	76.7213	2.2559	1.3552e-14	7.5164e-12
c39455_g3	3.25844	157.402	-5.5941	1.5585e-14	8.5768e-12
c44313_g1	85.9178	9.68578	3.149	1.5755e-14	8.6041e-12
c28334_g1	145.626	23.9712	2.6029	1.7043e-14	9.175e-12
c37823_g1	3874.01	921.437	2.0719	1.7059e-14	9.175e-12
c28168_g1	121.726	543.403	-2.1584	1.7767e-14	9.4835e-12
c24531_g1	174.926	27.8835	2.6493	1.8773e-14	9.9459e-12
c30654_g1	177.297	31.4343	2.4958	1.9111e-14	1.005e-11
c34892_g2	8.69146	87.0236	-3.3237	2.0089e-14	1.0486e-11
c33799_g1	27.2102	323.862	-3.5732	2.4162e-14	1.2521e-11
c37520_g1	482.721	107.715	2.164	2.5458e-14	1.3097e-11
c37865_g1	11.4238	95.8665	-3.069	3.0035e-14	1.534e-11
c26241_g1	3.32441	133.547	-5.3281	3.3401e-14	1.6937e-11
c43135_g2	32.7751	192.976	-2.5577	4.2151e-14	2.1223e-11
c2455_g1	28.5947	0	Inf	4.5928e-14	2.2962e-11
c31171_g3	14.8609	109.594	-2.8826	4.6722e-14	2.3195e-11
c22964_g1	394.221	84.9552	2.2142	5.397e-14	2.6607e-11
c43657_g1	73.0424	7.78384	3.2302	5.6131e-14	2.7482e-11
c40102_g1	305.434	1805.3	-2.5633	6.1055e-14	2.9688e-11
c33589_g6	40.0295	0.867567	5.5279	6.3057e-14	3.0453e-11
c39370_g5	6375.12	668.829	3.2527	7.5481e-14	3.6207e-11
c44100_g6	13141	2330.9	2.4951	8.7181e-14	4.1539e-11
c23519_g1	1.16907	131.987	-6.8189	9.3896e-14	4.444e-11
c19469_g1	182.66	744.705	-2.0275	1.215e-13	5.7124e-11
c38847_g4	430.306	99.5929	2.1112	1.2556e-13	5.8646e-11
c29481_g1	178.086	34.0646	2.3862	1.3461e-13	6.246e-11
c38614_g2	30.6882	0.302296	6.6656	1.6252e-13	7.4922e-11
c31278_g1	232.204	48.4864	2.2597	1.7258e-13	7.9046e-11
c38793_g2	22.444	135.905	-2.5982	2.011e-13	9.1515e-11
c36069_g1	1426.63	363.738	1.9716	2.0966e-13	9.4803e-11
c22402_g1	35.1507	195.508	-2.4756	2.1468e-13	9.6461e-11
c44072_g2	45.7657	2.6027	4.1362	2.1727e-13	9.7011e-11
c36404_g3	41.6739	225.891	-2.4384	2.2323e-13	9.9047e-11
c61591_g1	27.2937	0	Inf	2.3591e-13	1.0403e-10
c28612_g1	618.352	146.901	2.0736	3.0472e-13	1.3354e-10
c27204_g2	5.10839	60.2744	-3.5606	3.2549e-13	1.4176e-10
c29952_g1	94.4067	13.5871	2.7967	3.8341e-13	1.6597e-10
c40125_g2	755.193	2910.16	-1.9462	5.4618e-13	2.35e-10
c36421_g4	206.314	6.90121	4.9018	5.9504e-13	2.5448e-10
c31674_g1	156.881	28.3575	2.4679	6.2844e-13	2.6556e-10
c4318_g1	45.2704	230.427	-2.3477	6.2768e-13	2.6556e-10
c39758_g3	2157.6	579.707	1.896	6.6864e-13	2.8088e-10
c32008_g2	189.174	747.178	-1.9817	8.2721e-13	3.4545e-10
c36237_g1	219.14	45.8726	2.2561	8.5213e-13	3.5377e-10
c19629_g1	6.05672	62.1379	-3.3589	8.6202e-13	3.558e-10
c22506_g1	30.0744	0.565271	5.7335	9.294e-13	3.8139e-10
c36922_g1	69.1243	7.80473	3.1468	1.1858e-12	4.838e-10
c37083_g1	90.1425	425.707	-2.2396	1.2881e-12	5.2254e-10
c34132_g1	11014.6	3093.87	1.8319	1.3725e-12	5.5362e-10
c26626_g1	58.4906	268.598	-2.1992	1.3925e-12	5.554e-10
c30318_g1	493.956	122.682	2.0095	1.3888e-12	5.554e-10
c33286_g1	313.029	61.3675	2.3508	1.4507e-12	5.7536e-10
c40610_g1	294.971	29.6721	3.3134	1.5672e-12	6.181e-10
c27607_g1	106.49	15.838	2.7493	1.623e-12	6.3658e-10
c33420_g2	198.952	43.2665	2.2011	1.6492e-12	6.4329e-10
c35506_g2	62.4975	369.547	-2.5639	1.6879e-12	6.5479e-10
c42179_g5	0.68088	34.4366	-5.6604	1.7241e-12	6.6521e-10
c32841_g1	9761.53	2701.68	1.8533	1.8009e-12	6.9109e-10
c28546_g1	257.042	58.6674	2.1314	1.912e-12	7.2978e-10
c33228_g1	25.3047	749.309	-4.8881	1.9498e-12	7.4021e-10
c28577_g1	165.798	34.3694	2.2702	1.9838e-12	7.4913e-10
c43932_g2	158.122	31.7528	2.3161	2.0116e-12	7.556e-10
c42278_g1	2858.39	494.688	2.5306	2.2011e-12	8.2242e-10
c38671_g3	51.3483	4.34121	3.5641	2.2216e-12	8.2575e-10
c36640_g3	188.187	39.439	2.2545	2.4392e-12	9.0189e-10
c27738_g1	177.314	37.0627	2.2583	2.5875e-12	9.5179e-10
c32775_g3	263.679	62.7216	2.0717	3.2536e-12	1.1906e-09
c37066_g3	18.2741	132.186	-2.8547	3.4957e-12	1.2727e-09
c31786_g1	1197.73	294.791	2.0225	3.5334e-12	1.2798e-09
c29510_g1	530.713	69.0975	2.9412	3.5748e-12	1.2882e-09
c34497_g1	226.104	51.9324	2.1223	3.7621e-12	1.3489e-09
c39787_g1	249.767	976.188	-1.9666	4.2229e-12	1.5065e-09
c39381_g1	13878.2	3974.47	1.804	4.445e-12	1.5778e-09
c39610_g1	282.998	1057.04	-1.9012	4.5215e-12	1.597e-09
c35427_g1	468.355	1642.55	-1.8103	4.5467e-12	1.5979e-09
c40931_g2	62.8796	7.3181	3.1031	4.6623e-12	1.6305e-09
c41888_g6	37.3838	1.73513	4.4293	4.8549e-12	1.6895e-09
c33442_g1	149.956	28.7443	2.3832	4.9355e-12	1.7064e-09
c38984_g5	238.644	43.0121	2.472	4.9514e-12	1.7064e-09
c28864_g1	116.774	21.0044	2.475	5.0977e-12	1.7483e-09
c38977_g1	191.717	43.5799	2.1372	5.4906e-12	1.874e-09
c36773_g2	296.673	74.0528	2.0022	5.633e-12	1.9134e-09
c36718_g3	0.82162	32.8496	-5.3213	5.7032e-12	1.928e-09
c23077_g1	4888.83	1330.74	1.8773	6.356e-12	2.1385e-09
c33782_g1	614.679	2288.85	-1.8967	6.5622e-12	2.1975e-09
c37309_g3	2763.2	789.419	1.8075	6.6022e-12	2.2005e-09
c42475_g3	169.318	36.5561	2.2115	6.9785e-12	2.3151e-09
c26640_g1	37.5303	2.07675	4.1757	7.2773e-12	2.403e-09
c39455_g1	96.1591	1511.62	-3.9745	7.5967e-12	2.4968e-09
c30707_g1	295.932	72.9838	2.0196	7.7571e-12	2.5378e-09
c23357_g1	376.824	95.2945	1.9834	8.3069e-12	2.7052e-09
c44321_g1	125.385	555.584	-2.1476	9.7216e-12	3.1515e-09
c28575_g1	0	26.1779	#NAME?	9.919e-12	3.2008e-09
c61140_g1	22.4679	0	Inf	1.153e-11	3.7037e-09
c36640_g7	317.956	79.5492	1.9989	1.1789e-11	3.77e-09
c44033_g4	3472.45	1017.21	1.7713	1.2124e-11	3.8596e-09
c33011_g1	664.519	179.264	1.8902	1.398e-11	4.4308e-09
c39002_g1	109.025	488.447	-2.1635	1.509e-11	4.7611e-09
c2028_g1	126.934	18.5713	2.7729	1.6548e-11	5.1982e-09
c34921_g6	38.4641	0	Inf	1.7524e-11	5.4806e-09
c43432_g1	226.968	826.04	-1.8637	1.7854e-11	5.5591e-09
c33641_g3	279.319	69.6063	2.0046	1.8313e-11	5.6773e-09
c38070_g1	223.222	55.1864	2.0161	2.5008e-11	7.6981e-09
c41062_g3	398.906	1443.74	-1.8557	2.5048e-11	7.6981e-09
c38644_g1	4016.94	1185.72	1.7603	2.7406e-11	8.3505e-09
c40681_g1	3324.79	988.242	1.7503	2.7353e-11	8.3505e-09
c31396_g1	122.491	627.842	-2.3577	3.1633e-11	9.5971e-09
c31225_g1	25.3795	353.019	-3.798	3.218e-11	9.7215e-09
c16508_g2	88.1369	14.87	2.5673	3.2639e-11	9.8184e-09
c39248_g2	68.7801	7.93528	3.1156	3.8609e-11	1.1536e-08
c39539_g2	842.646	247.873	1.7653	3.8675e-11	1.1536e-08
c13325_g1	20.9327	0	Inf	3.9406e-11	1.1705e-08
c40945_g1	849.819	251.367	1.7574	4.3758e-11	1.2944e-08
c43182_g1	22.4108	116.79	-2.3816	4.5024e-11	1.3243e-08
c5667_g1	21.5138	0	Inf	4.5142e-11	1.3243e-08
c43179_g4	319.685	84.6664	1.9168	4.6033e-11	1.3449e-08
c34391_g2	4121.86	907.832	2.1828	5.1926e-11	1.5108e-08
c26221_g1	2.36205	40.3428	-4.0942	5.2294e-11	1.5153e-08
c32626_g1	600.667	138.145	2.1204	5.2515e-11	1.5155e-08
c35483_g3	23.0589	115.778	-2.328	6.1249e-11	1.7604e-08
c35923_g4	157.151	33.4271	2.2331	6.2054e-11	1.7764e-08
c40670_g1	4746.6	677.469	2.8087	6.7753e-11	1.9311e-08
c44016_g1	74.0147	294.737	-1.9935	6.8005e-11	1.9311e-08
c38827_g6	655.061	186.452	1.8128	6.8284e-11	1.9313e-08
c23726_g1	7.66312	964.042	-6.975	7.0347e-11	1.9818e-08
c44289_g1	38.0845	169.464	-2.1537	7.7945e-11	2.1872e-08
c41451_g4	46.7567	197.516	-2.0787	7.8769e-11	2.2016e-08
c38807_g1	54.8525	228.821	-2.0606	8.0305e-11	2.2357e-08
c37949_g1	1379.28	397.054	1.7965	9.176e-11	2.5446e-08
c31388_g2	24.2654	119.864	-2.3044	9.3956e-11	2.5954e-08
c15223_g1	60.4485	8.38259	2.8502	9.6825e-11	2.6584e-08
c22927_g1	302.62	82.6803	1.8719	9.7327e-11	2.6584e-08
c44265_g5	23.0268	119.74	-2.3785	9.7361e-11	2.6584e-08
c40648_g1	860.419	252.702	1.7676	1.1604e-10	3.1564e-08
c26081_g1	158.642	34.9865	2.1809	1.1725e-10	3.177e-08
c29447_g1	347.457	60.1979	2.5291	1.253e-10	3.3724e-08
c44016_g5	198.161	688.44	-1.7967	1.2541e-10	3.3724e-08
c27966_g1	31.2638	153.596	-2.2966	1.354e-10	3.6274e-08
c44253_g4	44.9394	4.70956	3.2543	1.45e-10	3.8699e-08
c27467_g1	265.239	72.9865	1.8616	1.5237e-10	4.0515e-08
c31907_g2	13.617	208.862	-3.9391	1.5726e-10	4.1502e-08
c42917_g1	132.758	27.6049	2.2658	1.5711e-10	4.1502e-08
c39329_g1	248.737	66.9148	1.8942	1.6248e-10	4.2723e-08
c30754_g1	28.183	149.618	-2.4084	1.7293e-10	4.5302e-08
c27820_g1	66.1974	9.54324	2.7942	1.8648e-10	4.8493e-08
c38844_g1	225.187	782.582	-1.7971	1.861e-10	4.8493e-08
c35021_g2	144.588	513.886	-1.8295	2.1873e-10	5.6674e-08
c37842_g1	1023.99	24.7917	5.3682	2.2917e-10	5.9162e-08
c40116_g1	513.025	1671.35	-1.7039	2.3484e-10	6.022e-08
c41613_g2	21.6557	0.287242	6.2363	2.3497e-10	6.022e-08
c27652_g1	80.6874	14.8811	2.4389	2.4498e-10	6.2562e-08
c25425_g1	139.911	31.7396	2.1402	2.6933e-10	6.8533e-08
c39325_g1	232.464	787.727	-1.7607	2.8463e-10	7.2167e-08
c25260_g1	82.4988	15.5038	2.4118	3.0063e-10	7.5952e-08
c34198_g8	6.76151	87.6119	-3.6957	3.0392e-10	7.6511e-08
c44117_g2	6.26344	51.5124	-3.0399	3.1657e-10	7.9415e-08
c24185_g1	300.051	76.1588	1.9781	3.1925e-10	7.9805e-08
c35396_g2	4777.35	1512.73	1.6591	3.3857e-10	8.4338e-08
c32627_g1	3.91127	42.4687	-3.4407	3.4677e-10	8.6077e-08
c37219_g1	69.4935	434.513	-2.6445	3.5236e-10	8.716e-08
c43979_g2	2221.18	7091.15	-1.6747	3.6199e-10	8.9233e-08
c28494_g1	60.1062	8.99976	2.7396	3.7445e-10	9.1668e-08
c34684_g1	94.307	19.1098	2.303	3.7401e-10	9.1668e-08
c39334_g2	2088.66	632.813	1.7227	3.7676e-10	9.1916e-08
c36770_g1	378.988	111.424	1.7661	3.7982e-10	9.2343e-08
c34742_g1	112.596	24.8931	2.1773	3.9686e-10	9.6158e-08
c36225_g1	6476.98	2081.08	1.638	4.1497e-10	1.002e-07
c40930_g1	334.669	94.3384	1.8268	4.2501e-10	1.0228e-07
c26779_g1	28.1118	1.47216	4.2552	4.4888e-10	1.0766e-07
c29331_g1	68.63	262.257	-1.9341	4.6527e-10	1.1099e-07
c34630_g3	41.8358	169.954	-2.0223	4.6591e-10	1.1099e-07
c44077_g2	95.6816	19.0263	2.3302	4.7278e-10	1.1226e-07
c43456_g1	4196.1	1330.42	1.6572	4.7977e-10	1.1353e-07
c40739_g3	333.693	52.3778	2.6715	4.8686e-10	1.1483e-07
c22424_g1	3.90662	65.501	-4.0675	5.0405e-10	1.1849e-07
c34072_g1	20.8013	136.592	-2.7151	5.062e-10	1.186e-07
c31310_g2	197.255	0.302296	9.3499	5.1139e-10	1.1942e-07
c41879_g4	18.7114	0	Inf	5.176e-10	1.2048e-07
c34462_g1	61.7074	293.534	-2.25	5.4873e-10	1.2731e-07
c38629_g2	1194.1	381.776	1.6451	5.6379e-10	1.3038e-07
c41191_g2	59.8407	1.4571	5.36	6.0225e-10	1.3882e-07
c39439_g3	381.668	105.061	1.8611	6.1325e-10	1.4089e-07
c30312_g1	77.8817	14.1081	2.4648	6.3363e-10	1.4511e-07
c38167_g1	6636.29	2209.57	1.5866	6.3834e-10	1.4572e-07
c41888_g1	475.075	139.319	1.7698	6.433e-10	1.4638e-07
c26581_g1	9.48503	64.3228	-2.7616	6.6176e-10	1.501e-07
c15350_g1	45.8732	4.12339	3.4757	7.003e-10	1.5833e-07
c31109_g1	1553.03	453.954	1.7745	7.5169e-10	1.6941e-07
c39186_g1	826.361	268.341	1.6227	7.8263e-10	1.7583e-07
c32828_g1	781.181	80.8631	3.2721	7.9822e-10	1.7876e-07
c35652_g1	872.263	2764.49	-1.6642	8.1094e-10	1.8104e-07
c40623_g1	2889.62	711.744	2.0215	8.5641e-10	1.9059e-07
c39767_g2	815.639	235.695	1.791	8.5936e-10	1.9065e-07
c29052_g1	91.2948	324.706	-1.8305	8.6706e-10	1.9124e-07
c31310_g1	432.806	2.03743	7.7308	8.6738e-10	1.9124e-07
c32347_g1	341.704	1135.03	-1.7319	8.8525e-10	1.9457e-07
c25177_g2	631.811	195.331	1.6936	9.36e-10	2.0509e-07
c38626_g1	299.483	993.437	-1.73	9.419e-10	2.0575e-07
c21834_g1	250.219	69.9835	1.8381	1.0359e-09	2.256e-07
c26939_g2	169.668	581.272	-1.7765	1.0531e-09	2.2863e-07
c32732_g1	127.569	30.8383	2.0485	1.0875e-09	2.3539e-07
c25927_g1	115.746	26.6759	2.1174	1.1588e-09	2.5006e-07
c30807_g1	542.553	170.154	1.6729	1.188e-09	2.5558e-07
c41349_g2	2169.12	699.939	1.6318	1.2162e-09	2.6084e-07
c31825_g1	301.833	973.342	-1.6892	1.2681e-09	2.7115e-07
c41029_g1	240.778	69.5703	1.7912	1.2806e-09	2.7301e-07
c56811_g1	0.474169	23.518	-5.6322	1.2918e-09	2.7457e-07
c28906_g2	4188.74	787.897	2.4104	1.3134e-09	2.7834e-07
c26177_g1	3792.3	1133.12	1.7428	1.3572e-09	2.8675e-07
c34218_g1	87.575	303.668	-1.7939	1.4672e-09	3.0909e-07
c37979_g1	68.1803	256.583	-1.912	1.4748e-09	3.0977e-07
c36640_g6	134.908	26.3677	2.3551	1.4905e-09	3.1213e-07
c61530_g1	17.9926	0	Inf	1.5015e-09	3.1352e-07
c41451_g3	9.63979	62.1475	-2.6886	1.5384e-09	3.2029e-07
c22481_g1	3.1177	62.1472	-4.3171	1.5661e-09	3.2509e-07
c26621_g1	385.878	1229.8	-1.6722	1.6023e-09	3.3164e-07
c27476_g1	21.5009	0.580325	5.2114	1.6239e-09	3.3514e-07
c36544_g1	82.473	296.918	-1.8481	1.6342e-09	3.3628e-07
c35950_g3	20.4434	0.302296	6.0795	1.6426e-09	3.3704e-07
c42654_g1	0	41.0039	#NAME?	1.7145e-09	3.5078e-07
c30081_g1	11405	3712.65	1.6191	1.7687e-09	3.6081e-07
c28827_g1	279.139	46.3835	2.5893	1.813e-09	3.688e-07
c29304_g1	38.1603	156.127	-2.0326	1.8384e-09	3.729e-07
c33188_g2	1.16907	27.4264	-4.5521	1.9081e-09	3.8593e-07
c34634_g1	202.209	1149.8	-2.5075	1.9829e-09	3.9992e-07
c29750_g1	120.998	402.808	-1.7351	2.0013e-09	4.025e-07
c15664_g1	45.2786	6.09139	2.894	2.0988e-09	4.209e-07
c33440_g1	1336.65	264.042	2.3398	2.1674e-09	4.3224e-07
c35678_g1	62.2745	10.5103	2.5668	2.1675e-09	4.3224e-07
c29530_g2	88.4341	18.9919	2.2192	2.2265e-09	4.4276e-07
c41811_g1	19634.3	5105.94	1.9431	2.2627e-09	4.487e-07
c39714_g1	406.349	126.665	1.6817	2.3132e-09	4.5745e-07
c36302_g1	150.877	38.9794	1.9526	2.3852e-09	4.7037e-07
c35071_g1	18545.5	5008.34	1.8887	2.4798e-09	4.8768e-07
c26383_g1	754.843	175.358	2.1059	2.5062e-09	4.9014e-07
c37995_g2	148.946	470.212	-1.6585	2.5015e-09	4.9014e-07
c42134_g3	19.7579	0.287242	6.104	2.5595e-09	4.9919e-07
c41627_g2	183.533	51.8077	1.8248	2.585e-09	5.0279e-07
c40227_g2	82.277	16.9568	2.2786	2.6697e-09	5.1785e-07
c33321_g2	40.8033	5.03612	3.0183	2.8033e-09	5.4227e-07
c28603_g1	57.1043	9.37149	2.6072	2.8525e-09	5.5029e-07
c33362_g1	128.473	762.385	-2.5691	2.8994e-09	5.5783e-07
c31564_g1	705.715	154.267	2.1937	2.9246e-09	5.6115e-07
c30690_g1	71.0055	14.3256	2.3093	3.0639e-09	5.863e-07
c43474_g4	17.3678	0	Inf	3.1989e-09	6.1049e-07
c36641_g2	1532.77	4795.26	-1.6455	3.3308e-09	6.3396e-07
c17623_g1	24.9089	1.19413	4.3826	3.3544e-09	6.3674e-07
c35765_g1	681.799	226.782	1.588	3.4676e-09	6.5648e-07
c31171_g1	0.82162	32.8975	-5.3234	3.5601e-09	6.7219e-07
c20755_g1	45.573	6.22104	2.873	3.593e-09	6.7659e-07
c34921_g2	68.547	333.932	-2.2844	3.6307e-09	6.8188e-07
c39971_g2	471.491	153.945	1.6148	3.7929e-09	7.1047e-07
c22942_g2	34.9417	0	Inf	3.9351e-09	7.3518e-07
c42396_g5	23.9658	1.13638	4.3985	3.9843e-09	7.4242e-07
c42940_g1	203.463	57.1374	1.8323	4.1936e-09	7.7936e-07
c38800_g1	1469.04	497.058	1.5634	4.5363e-09	8.4085e-07
c32838_g1	217.839	686.509	-1.656	4.8621e-09	8.989e-07
c33854_g1	1924.8	668.666	1.5253	4.9224e-09	9.0767e-07
c39415_g5	82.9986	4.61586	4.1684	4.9538e-09	9.111e-07
c41036_g2	232.136	959.334	-2.0471	4.9857e-09	9.1459e-07
c39209_g6	1068.05	358.134	1.5764	5.0088e-09	9.1646e-07
c30224_g1	268.848	64.1403	2.0675	5.2037e-09	9.4967e-07
c18977_g1	85.4764	288.534	-1.7551	5.4451e-09	9.9118e-07
c27861_g1	79.4683	16.4319	2.2739	5.5037e-09	9.993e-07
c38797_g1	1619.63	539.34	1.5864	5.7692e-09	1.0448e-06
c26735_g1	100.816	336.582	-1.7392	5.8122e-09	1.0499e-06
c37875_g1	284.926	87.1545	1.7089	5.9567e-09	1.0733e-06
c30844_g2	3779.63	1325.36	1.5119	5.9994e-09	1.0783e-06
c41565_g1	177.392	1096.04	-2.6273	6.0572e-09	1.0859e-06
c37244_g2	671.238	218.559	1.6188	6.2628e-09	1.1199e-06
c41324_g1	1699.64	592.105	1.5213	6.455e-09	1.1514e-06
c43803_g1	960.36	332.405	1.5306	6.4947e-09	1.1556e-06
c29079_g1	183.643	25.1717	2.867	6.5889e-09	1.1694e-06
c35967_g1	147.318	40.0503	1.8791	6.6419e-09	1.1759e-06
c31484_g1	509.674	168.938	1.5931	6.7326e-09	1.189e-06
c29445_g2	0	33.5568	#NAME?	6.8504e-09	1.2068e-06
c17941_g1	23.2621	0	Inf	7.173e-09	1.2605e-06
c33227_g1	425.985	1452.86	-1.77	7.4412e-09	1.3044e-06
c26416_g1	6.53198	49.5318	-2.9228	7.4681e-09	1.3059e-06
c23187_g1	240.907	73.8648	1.7055	7.5644e-09	1.3195e-06
c39953_g5	1.69519	79.3397	-5.5485	7.6412e-09	1.3263e-06
c42263_g1	722.061	244.638	1.5615	7.6277e-09	1.3263e-06
c29690_g1	234.758	52.8571	2.151	7.6931e-09	1.3321e-06
c36832_g1	1004.26	352.446	1.5107	7.8106e-09	1.346e-06
c41218_g2	191.73	586.783	-1.6138	7.8143e-09	1.346e-06
c43453_g4	16.2507	0	Inf	7.8304e-09	1.346e-06
c57070_g1	16.2086	0	Inf	7.9214e-09	1.3584e-06
c36568_g1	220.556	34.8683	2.6612	8.0672e-09	1.38e-06
c26964_g1	242.017	72.7063	1.735	8.1178e-09	1.3853e-06
c6253_g1	18.3639	0.302296	5.9248	8.2934e-09	1.4119e-06
c43692_g2	986.991	317.674	1.6355	8.9279e-09	1.5163e-06
c20913_g1	0	18.3907	#NAME?	9.3757e-09	1.5886e-06
c36561_g2	42.8003	162.823	-1.9276	9.5701e-09	1.6176e-06
c32691_g1	94.3022	22.354	2.0768	9.7768e-09	1.6487e-06
c28339_g1	28.9614	117.343	-2.0185	9.8107e-09	1.6505e-06
c32214_g1	1.48848	27.1099	-4.1869	9.8682e-09	1.6562e-06
c40344_g1	427.951	141.82	1.5934	1.0025e-08	1.6786e-06
c29429_g2	31.7872	2.91084	3.4489	1.0658e-08	1.7804e-06
c36138_g2	12591.6	3542.55	1.8296	1.1162e-08	1.8601e-06
c62550_g1	0	20.8779	#NAME?	1.147e-08	1.907e-06
c37801_g1	308.41	96.7441	1.6726	1.1855e-08	1.9664e-06
c35140_g1	207.239	732.575	-1.8217	1.2471e-08	2.0637e-06
c25602_g1	302.701	96.1292	1.6548	1.253e-08	2.0687e-06
c38705_g1	58.2621	203.4	-1.8037	1.308e-08	2.1546e-06
c28822_g1	96.2578	24.2108	1.9913	1.3122e-08	2.1563e-06
c25177_g1	247.892	75.6154	1.713	1.3246e-08	2.1718e-06
c56807_g1	41.5204	2.30625	4.1702	1.3277e-08	2.1718e-06
c40645_g1	1035.75	361.541	1.5184	1.3844e-08	2.2555e-06
c6045_g1	9.32561	83.8185	-3.168	1.3852e-08	2.2555e-06
c38615_g1	465.406	1334.96	-1.5202	1.4557e-08	2.3648e-06
c41815_g3	18.2653	83.2032	-2.1875	1.5066e-08	2.4419e-06
c41485_g1	630.119	1839.15	-1.5453	1.5266e-08	2.4688e-06
c20211_g1	49.9673	7.96292	2.6496	1.5539e-08	2.5071e-06
c25433_g1	56.184	9.90328	2.5042	1.5899e-08	2.5595e-06
c25366_g1	3647.08	629.953	2.5334	1.6282e-08	2.6151e-06
c43684_g2	1850.21	653.6	1.5012	1.6496e-08	2.6436e-06
c35396_g1	244.943	74.8399	1.7106	1.6581e-08	2.6512e-06
c40927_g1	118.123	15.8942	2.8937	1.6951e-08	2.7042e-06
c25700_g1	8.55072	57.9223	-2.76	1.7151e-08	2.73e-06
c28684_g2	75.9285	247.344	-1.7038	1.7227e-08	2.7361e-06
c35867_g1	72.6196	237.917	-1.712	1.7408e-08	2.758e-06
c39710_g1	205.673	57.1458	1.8476	1.7443e-08	2.758e-06
c38330_g1	16742.1	3292.28	2.3463	1.7735e-08	2.7917e-06
c4465_g1	49.2045	8.76352	2.4892	1.7724e-08	2.7917e-06
c43029_g4	364.719	1056.04	-1.5338	1.8043e-08	2.8339e-06
c31944_g3	1.84995	27.9431	-3.9169	1.8444e-08	2.8905e-06
c5738_g1	763.807	264.766	1.5285	1.8685e-08	2.9219e-06
c35407_g3	18.9275	86.3579	-2.1898	1.8837e-08	2.9391e-06
c24805_g1	81.8834	19.0539	2.1035	1.9335e-08	3.0094e-06
c8420_g1	17.2457	76.5465	-2.1501	1.9372e-08	3.0094e-06
c40415_g4	34.9175	335.297	-3.2634	1.9623e-08	3.0388e-06
c44113_g4	330.1	96.7374	1.7708	1.9647e-08	3.0388e-06
c3409_g1	0	17.6168	#NAME?	2.0098e-08	3.0951e-06
c39966_g1	393.276	2780.43	-2.8217	2.0088e-08	3.0951e-06
c29824_g1	30.7553	118.925	-1.9511	2.1014e-08	3.2231e-06
c42825_g1	985.601	346.252	1.5092	2.102e-08	3.2231e-06
c30128_g1	364.025	121.317	1.5853	2.1189e-08	3.2419e-06
c37245_g2	75.8949	257.434	-1.7621	2.2178e-08	3.386e-06
c13127_g1	39.4404	5.22046	2.9174	2.3253e-08	3.5424e-06
c32491_g1	195.496	60.9843	1.6806	2.3335e-08	3.5474e-06
c41504_g3	52.4208	289.325	-2.4645	2.3943e-08	3.632e-06
c42488_g6	3.50721	111.725	-4.9935	2.417e-08	3.6587e-06
c33880_g1	152.426	31.9022	2.2564	2.4455e-08	3.6938e-06
c28715_g1	123.902	33.6616	1.88	2.4829e-08	3.7425e-06
c37576_g2	83.0178	6.7562	3.6191	2.501e-08	3.7617e-06
c37448_g2	217.8	52.9314	2.0408	2.5326e-08	3.8009e-06
c39309_g1	1395.6	487.753	1.5167	2.5377e-08	3.8009e-06
c21313_g1	20.674	0.8433	4.6156	2.6194e-08	3.915e-06
c19770_g1	0	27.2734	#NAME?	2.6475e-08	3.9485e-06
c27226_g1	4.66692	78.4469	-4.0712	2.6655e-08	3.9672e-06
c23003_g1	1.69519	70.2689	-5.3734	2.6859e-08	3.9732e-06
c29627_g2	24.1293	125.136	-2.3746	2.6864e-08	3.9732e-06
c5193_g1	94.2987	23.9377	1.978	2.6845e-08	3.9732e-06
c32298_g2	205.331	62.643	1.7127	2.6948e-08	3.9774e-06
c44913_g1	49.3447	8.99392	2.4559	2.7506e-08	4.0513e-06
c24522_g1	84.6729	20.3291	2.0584	2.7588e-08	4.0551e-06
c41246_g2	9.99138	54.9692	-2.4599	2.8372e-08	4.1616e-06
c38905_g1	225.287	69.4582	1.6975	2.8749e-08	4.2082e-06
c36448_g1	9.90725	54.8924	-2.47	2.8938e-08	4.2272e-06
c36404_g5	6.03391	44.2518	-2.8746	2.9343e-08	4.2775e-06
c34278_g4	171.882	50.1398	1.7774	2.9559e-08	4.2967e-06
c43561_g1	3741.01	1407.76	1.41	2.9596e-08	4.2967e-06
c41150_g9	6834.99	1148.31	2.5734	2.9907e-08	4.333e-06
c31267_g2	88.2456	277.65	-1.6537	3.0234e-08	4.3715e-06
c28028_g1	194.369	55.6825	1.8035	3.0561e-08	4.4098e-06
c2857_g1	6.67686	47.6916	-2.8365	3.0693e-08	4.4199e-06
c28513_g1	67.2314	2.90162	4.5342	3.0869e-08	4.4363e-06
c39283_g2	755.558	262.273	1.5265	3.1205e-08	4.4754e-06
c22914_g1	380.402	129.278	1.557	3.132e-08	4.4829e-06
c35249_g3	128.09	35.9662	1.8324	3.2028e-08	4.5749e-06
c40707_g3	129.784	570.549	-2.1362	3.2092e-08	4.5749e-06
c25991_g1	27.017	2.37905	3.5054	3.2481e-08	4.6211e-06
c31759_g1	129.869	36.3932	1.8353	3.2786e-08	4.6496e-06
c44071_g3	816.957	239.739	1.7688	3.2812e-08	4.6496e-06
c30373_g1	104.196	27.0998	1.9429	3.3292e-08	4.7082e-06
c30311_g1	356.691	117.79	1.5985	3.4617e-08	4.8858e-06
c39810_g1	155.097	45.2931	1.7758	3.5474e-08	4.9968e-06
c34987_g2	234.096	73.7281	1.6668	3.6774e-08	5.1696e-06
c43531_g3	30.3295	344.454	-3.5055	3.8773e-08	5.4399e-06
c27072_g1	51.5198	178.56	-1.7932	4.052e-08	5.6738e-06
c20631_g1	4.19798	56.1034	-3.7403	4.1085e-08	5.6968e-06
c27680_g1	175.151	54.4635	1.6852	4.085e-08	5.6968e-06
c32029_g1	330.573	112.239	1.5584	4.1061e-08	5.6968e-06
c37392_g1	49.4948	168.892	-1.7708	4.0916e-08	5.6968e-06
c41482_g5	288.564	97.134	1.5708	4.0974e-08	5.6968e-06
c43778_g3	261.094	44.3707	2.5569	4.2035e-08	5.8171e-06
c27202_g1	162.464	49.8166	1.7054	4.2426e-08	5.8599e-06
c3827_g1	16.3546	0.278029	5.8783	4.2775e-08	5.8965e-06
c17897_g1	51.0258	9.57672	2.4136	4.3984e-08	6.0398e-06
c31839_g1	157.311	444.172	-1.4975	4.3979e-08	6.0398e-06
c25934_g1	20.8475	0.906888	4.5228	4.4613e-08	6.1143e-06
c24354_g2	108.882	533.661	-2.2932	4.5835e-08	6.2696e-06
c30223_g1	4643.67	1340.26	1.7928	4.6856e-08	6.397e-06
c29605_g1	84.8433	21.6582	1.9699	4.8693e-08	6.635e-06
c28695_g1	34.6042	3.16213	3.452	4.889e-08	6.6491e-06
c31631_g1	530.745	5631.85	-3.4075	4.9884e-08	6.7714e-06
c42846_g2	14.9216	0	Inf	5.1013e-08	6.9114e-06
c37963_g3	337.889	112.394	1.588	5.1818e-08	7.0071e-06
c30278_g1	248.837	84.1475	1.5642	5.3204e-08	7.1808e-06
c34008_g1	1342.49	3744.94	-1.48	5.4027e-08	7.2643e-06
c38254_g1	40.8003	150.233	-1.8805	5.3946e-08	7.2643e-06
c32435_g1	52.5267	4.97591	3.4	5.4945e-08	7.3737e-06
c40097_g6	75.154	17.2945	2.1195	5.583e-08	7.4784e-06
c28791_g1	66.0321	11.5536	2.5148	5.7113e-08	7.6358e-06
c28581_g1	5274.42	1966.54	1.4234	5.7612e-08	7.6783e-06
c34206_g1	1055.06	389.511	1.4376	5.7647e-08	7.6783e-06
c34205_g1	167.317	50.8802	1.7174	5.7954e-08	7.7047e-06
c21682_g1	31.351	114.802	-1.8726	5.8862e-08	7.7875e-06
c37756_g2	805.844	2202.06	-1.4503	5.8721e-08	7.7875e-06
c39112_g1	114.773	31.3126	1.874	5.8906e-08	7.7875e-06
c37251_g4	283.415	92.8333	1.6102	5.9082e-08	7.7963e-06
c34783_g1	210.11	66.9047	1.651	5.9938e-08	7.8946e-06
c28542_g1	647.792	163.953	1.9822	6.0657e-08	7.9745e-06
c35324_g1	67.0943	386.977	-2.528	6.2864e-08	8.2493e-06
c33234_g1	32.1382	313.418	-3.2857	6.3666e-08	8.3392e-06
c21913_g1	113.581	26.1904	2.1166	6.4338e-08	8.4117e-06
c33173_g1	41.5793	4.08991	3.3457	6.4686e-08	8.4417e-06
c39596_g1	102.307	27.2091	1.9107	6.5863e-08	8.579e-06
c42658_g3	6.05781	44.0339	-2.8617	6.598e-08	8.579e-06
c29973_g1	1749.97	650.87	1.4269	6.627e-08	8.6009e-06
c37903_g1	317.339	1165.28	-1.8766	6.6948e-08	8.6731e-06
c19319_g1	10.8229	56.5286	-2.3849	6.7673e-08	8.7401e-06
c29318_g1	27.0892	116.68	-2.1068	6.778e-08	8.7401e-06
c33235_g1	526.853	183.838	1.519	6.7835e-08	8.7401e-06
c22394_g1	0.347451	18.9507	-5.7693	6.8356e-08	8.7913e-06
c29508_g1	91.4745	9.307	3.297	7.2651e-08	9.3268e-06
c21995_g1	261.838	89.5167	1.5484	7.3375e-08	9.4028e-06
c39819_g1	64339.3	19247.5	1.741	7.4013e-08	9.4675e-06
c22031_g2	2.16936	56.9885	-4.7153	7.4405e-08	9.5004e-06
c27697_g1	18738.2	7217.17	1.3765	7.5227e-08	9.5882e-06
c29201_g1	82.7685	11.2901	2.874	7.5379e-08	9.5903e-06
c42295_g11	14.6127	69.9795	-2.2597	7.7503e-08	9.8429e-06
c34022_g7	103.294	496.242	-2.2643	7.8015e-08	9.8902e-06
c31822_g2	940.602	347.484	1.4366	7.8624e-08	9.9497e-06
c35398_g1	469.671	2445.48	-2.3804	7.9158e-08	9.9994e-06
c40107_g1	55.4377	11.1543	2.3133	7.9382e-08	1.001e-05
c37908_g1	15032.6	5628.68	1.4172	8.0062e-08	1.0078e-05
c38714_g2	76.1456	18.7599	2.0211	8.0923e-08	1.0168e-05
c31677_g1	195.385	8.44864	4.5315	8.1252e-08	1.0173e-05
c35748_g2	459.159	162.266	1.5006	8.1249e-08	1.0173e-05
c32834_g1	295.84	103.313	1.5178	8.2295e-08	1.0286e-05
c29830_g4	2.15534	28.3327	-3.7165	8.3672e-08	1.044e-05
c27811_g1	84.8788	0	Inf	8.4034e-08	1.0466e-05
c32885_g1	307.138	106.451	1.5287	8.4899e-08	1.055e-05
c33609_g6	14.18	0	Inf	8.5003e-08	1.055e-05
c39135_g2	82.2328	8.95617	3.1988	8.691e-08	1.0768e-05
c33928_g1	17.0214	77.9148	-2.1945	8.7096e-08	1.0772e-05
c39569_g1	547.629	1505.19	-1.4587	8.9284e-08	1.1024e-05
c33336_g2	5.95391	40.4645	-2.7647	9.1719e-08	1.1285e-05
c36093_g4	13.9125	0	Inf	9.1703e-08	1.1285e-05
c29082_g1	42.5254	7.05512	2.5916	9.2023e-08	1.1303e-05
c38368_g1	234.015	75.6194	1.6298	9.5635e-08	1.1726e-05
c40471_g1	41.3522	138.283	-1.7416	9.6739e-08	1.1841e-05
c32701_g1	976.398	32.3755	4.9145	9.8154e-08	1.1993e-05
c36785_g1	52.442	183.503	-1.807	9.9348e-08	1.2119e-05
c11482_g1	14.2174	0	Inf	1.008e-07	1.2275e-05
c28576_g1	1525.18	483.501	1.6574	1.026e-07	1.2438e-05
c29564_g1	54.9423	10.8572	2.3393	1.0249e-07	1.2438e-05
c32469_g5	16.1619	244.97	-3.9219	1.0266e-07	1.2438e-05
c35619_g4	24.4031	0.574484	5.4087	1.0393e-07	1.257e-05
c41279_g4	653.524	206.407	1.6628	1.0679e-07	1.2893e-05
c35034_g3	1816.67	587.328	1.6291	1.0706e-07	1.2905e-05
c40337_g1	749.814	280.311	1.4195	1.0919e-07	1.3138e-05
c26579_g1	3.95334	32.41	-3.0353	1.1015e-07	1.3231e-05
c31403_g1	14.9922	124.23	-3.0507	1.1071e-07	1.3276e-05
c34697_g1	1399.71	540.273	1.3734	1.1122e-07	1.3315e-05
c37575_g1	967.358	270.627	1.8377	1.1154e-07	1.333e-05
c30812_g2	4.36676	35.334	-3.0164	1.122e-07	1.3387e-05
c33455_g1	2085.79	799.439	1.3835	1.1471e-07	1.3664e-05
c34098_g1	31.9068	119.098	-1.9002	1.171e-07	1.3925e-05
c22523_g1	18.1853	75.6393	-2.0564	1.1795e-07	1.4002e-05
c57201_g1	14.1	0	Inf	1.1825e-07	1.4015e-05
c28415_g2	402.964	142.245	1.5023	1.1936e-07	1.4099e-05
c37139_g1	5.49377	38.823	-2.821	1.1921e-07	1.4099e-05
c42412_g1	16.9217	71.1684	-2.0724	1.2098e-07	1.4267e-05
c31265_g1	71.8359	17.7783	2.0146	1.2323e-07	1.4508e-05
c33766_g1	82.619	4.44996	4.2146	1.2488e-07	1.4678e-05
c27691_g1	0.347451	18.0825	-5.7016	1.2554e-07	1.4688e-05
c33245_g1	628.893	232.708	1.4343	1.2523e-07	1.4688e-05
c44289_g3	8.23596	48.4501	-2.5565	1.2558e-07	1.4688e-05
c32531_g1	68244.4	26932.9	1.3413	1.2604e-07	1.4702e-05
c40862_g1	125.644	20.7304	2.5995	1.2612e-07	1.4702e-05
c32318_g1	0	44.429	#NAME?	1.2901e-07	1.5014e-05
c34156_g1	2277.14	5605.39	-1.2996	1.3346e-07	1.5506e-05
c32023_g1	110.244	4.40142	4.6466	1.3506e-07	1.5667e-05
c39443_g2	582.299	207.56	1.4882	1.3535e-07	1.5675e-05
c31903_g1	905.506	341.751	1.4058	1.3574e-07	1.5694e-05
c41310_g2	14.4807	65.5419	-2.1783	1.3613e-07	1.5714e-05
c43668_g2	205.147	68.7476	1.5773	1.3687e-07	1.5774e-05
c42025_g1	172.157	494.992	-1.5237	1.3969e-07	1.6073e-05
c35199_g4	42.2591	7.59613	2.4759	1.4031e-07	1.6118e-05
c36577_g6	13.4804	0	Inf	1.4085e-07	1.6154e-05
c32076_g1	251.756	83.9947	1.5837	1.4295e-07	1.6368e-05
c30510_g1	2639.17	1021.87	1.3689	1.4383e-07	1.6442e-05
c30292_g1	3490.02	866.433	2.0101	1.452e-07	1.6573e-05
c38465_g1	4132.33	10815.8	-1.3881	1.4629e-07	1.667e-05
c34936_g2	5900.58	1571.13	1.9091	1.4772e-07	1.6806e-05
c36902_g13	13.2836	0	Inf	1.4922e-07	1.695e-05
c33719_g2	10.0065	54.6746	-2.4499	1.5261e-07	1.7308e-05
c22722_g1	1439.81	546.525	1.3975	1.5421e-07	1.7461e-05
c36388_g3	2150.59	821.037	1.3892	1.5453e-07	1.7469e-05
c44151_g1	100.731	513.795	-2.3507	1.5616e-07	1.7626e-05
c34133_g2	1076.58	284.374	1.9206	1.5775e-07	1.7776e-05
c35621_g1	87.5319	23.2642	1.9117	1.5866e-07	1.785e-05
c28055_g2	59.2555	12.7413	2.2174	1.6116e-07	1.8102e-05
c42064_g2	1627.46	628.106	1.3735	1.614e-07	1.8102e-05
c33266_g1	57.5141	179.777	-1.6442	1.6435e-07	1.8395e-05
c41013_g1	79.982	236.856	-1.5663	1.6454e-07	1.8395e-05
c37579_g1	596.423	206.517	1.5301	1.6589e-07	1.8518e-05
c14943_g1	2.68145	30.873	-3.5253	1.6672e-07	1.8581e-05
c34205_g2	36.1182	5.16024	2.8072	1.7155e-07	1.909e-05
c25992_g2	19.5424	79.6782	-2.0276	1.7556e-07	1.9474e-05
c34410_g2	42.8273	143.104	-1.7405	1.755e-07	1.9474e-05
c37334_g1	118.102	33.9893	1.7969	1.7672e-07	1.9573e-05
c32290_g1	63.2168	200.944	-1.6684	1.787e-07	1.9761e-05
c35383_g2	3820.01	1493.33	1.355	1.7933e-07	1.98e-05
c32395_g1	253.735	87.7665	1.5316	1.8036e-07	1.9882e-05
c59321_g1	37.1911	4.05981	3.1955	1.9038e-07	2.0954e-05
c27639_g1	4.28677	33.0287	-2.9458	1.9205e-07	2.1105e-05
c27928_g1	483.05	183.148	1.3992	1.9441e-07	2.1332e-05
c33906_g1	2.15534	94.9424	-5.4611	1.9764e-07	2.1653e-05
c22042_g1	56.0111	11.8043	2.2464	1.9994e-07	2.1871e-05
c39879_g1	44.9219	148.227	-1.7223	2.0505e-07	2.2396e-05
c33249_g1	82.2573	21.2118	1.9553	2.084e-07	2.2727e-05
c35786_g1	13.1751	0	Inf	2.0891e-07	2.2747e-05
c8208_g1	13.147	0	Inf	2.1063e-07	2.2899e-05
c41240_g2	73.5861	18.6158	1.9829	2.1263e-07	2.3081e-05
c34745_g3	784.753	298.315	1.3954	2.1453e-07	2.3252e-05
c30797_g2	36.2683	6.09724	2.5725	2.185e-07	2.3643e-05
c35100_g1	38.6947	6.351	2.6071	2.188e-07	2.3643e-05
c37106_g2	35.0509	5.27483	2.7323	2.2415e-07	2.4184e-05
c37273_g3	10.5881	64.5204	-2.6073	2.28e-07	2.4562e-05
c35908_g1	613.206	225.159	1.4454	2.3172e-07	2.4925e-05
c37648_g4	115.41	18.2632	2.6598	2.3279e-07	2.5002e-05
c68276_g1	18.6542	0	Inf	2.3764e-07	2.5485e-05
c18874_g1	105.181	29.9077	1.8143	2.4133e-07	2.5842e-05
c39886_g3	1736.61	4494.18	-1.3718	2.4322e-07	2.6004e-05
c38377_g1	15.6919	67.0156	-2.0945	2.4444e-07	2.6095e-05
c30929_g1	615.491	115.332	2.4159	2.5022e-07	2.6672e-05
c37064_g1	233.788	624.142	-1.4167	2.5516e-07	2.7158e-05
c25191_g1	354.393	127.278	1.4774	2.5615e-07	2.7204e-05
c34704_g2	518.575	189.506	1.4523	2.5636e-07	2.7204e-05
c39752_g1	479.506	173.514	1.4665	2.6101e-07	2.7657e-05
c44265_g1	17.1762	72.4593	-2.0768	2.6258e-07	2.7781e-05
c31874_g1	146.193	47.186	1.6314	2.6337e-07	2.7824e-05
c38168_g3	32.5626	142.804	-2.1328	2.7281e-07	2.8778e-05
c37354_g3	0.807598	39.9864	-5.6297	2.7528e-07	2.8996e-05
c31606_g1	4071.08	641.919	2.6649	2.7625e-07	2.9055e-05
c40384_g2	124.803	38.572	1.694	2.8542e-07	2.9975e-05
c39408_g1	236.928	48.8974	2.2766	2.8622e-07	3.0014e-05
c26189_g1	2864.74	1092.25	1.3911	2.8788e-07	3.0144e-05
c27815_g1	247.379	88.062	1.4901	2.9824e-07	3.1183e-05
c21365_g1	148.483	48.2166	1.6227	3.0206e-07	3.1535e-05
c18024_g1	235.554	24.8267	3.2461	3.0429e-07	3.1721e-05
c38223_g2	189.258	502.374	-1.4084	3.073e-07	3.1989e-05
c16570_g1	0.82162	19.0564	-4.5357	3.1063e-07	3.2287e-05
c26523_g1	195.163	65.3799	1.5778	3.1251e-07	3.2436e-05
c33283_g1	23.7082	90.7591	-1.9367	3.1417e-07	3.2561e-05
c30081_g2	10678	3612.85	1.5634	3.1516e-07	3.2615e-05
c28859_g1	7.29177	68.08	-3.2229	3.1985e-07	3.3053e-05
c25511_g1	49.1753	10.3564	2.2474	3.3369e-07	3.4424e-05
c33029_g6	30.8919	108.095	-1.807	3.3409e-07	3.4424e-05
c35092_g2	83.8669	22.2084	1.917	3.3662e-07	3.4634e-05
c40195_g3	220.736	66.1953	1.7375	3.3749e-07	3.4673e-05
c29733_g1	217.262	76.1671	1.5122	3.4492e-07	3.5385e-05
c32445_g1	79.0153	261.736	-1.7279	3.4621e-07	3.5394e-05
c38061_g1	0.666858	115.44	-7.4355	3.4649e-07	3.5394e-05
c43742_g1	75.9249	222.593	-1.5518	3.4576e-07	3.5394e-05
c36611_g1	3885.76	1434.19	1.438	3.4861e-07	3.5558e-05
c31157_g1	28.4779	209.936	-2.882	3.5053e-07	3.5652e-05
c33420_g1	1754.03	702.144	1.3208	3.5024e-07	3.5652e-05
c40897_g3	54.828	228.39	-2.0585	3.5744e-07	3.6303e-05
c40869_g6	71.4666	13.5118	2.403	3.6844e-07	3.7367e-05
c36110_g2	312.168	811.579	-1.3784	3.7011e-07	3.7429e-05
c40170_g1	65.9873	188.759	-1.5163	3.6975e-07	3.7429e-05
c30215_g1	81.0453	272.678	-1.7504	3.7258e-07	3.7572e-05
c44189_g1	19.3491	0.589538	5.0365	3.7253e-07	3.7572e-05
c31325_g1	84.1905	24.0172	1.8096	3.7372e-07	3.7633e-05
c32855_g1	70.855	14.3585	2.303	3.7594e-07	3.7762e-05
c42744_g1	730.667	289.654	1.3349	3.7606e-07	3.7762e-05
c41396_g6	31.8713	4.31941	2.8834	3.7849e-07	3.7952e-05
c34785_g3	19.5179	0	Inf	3.8545e-07	3.8595e-05
c35041_g1	121.847	4.27087	4.8344	3.8755e-07	3.8751e-05
c40750_g4	0	14.5066	#NAME?	3.9139e-07	3.908e-05
c37630_g1	634.062	246.509	1.363	3.9334e-07	3.9165e-05
c42581_g1	26.0879	128.569	-2.3011	3.9299e-07	3.9165e-05
c32894_g1	58.8376	482.396	-3.0354	4.0378e-07	4.0148e-05
c38610_g2	1154.79	449.861	1.3601	4.055e-07	4.0262e-05
c24040_g1	811.767	182.305	2.1547	4.1159e-07	4.0795e-05
c39765_g1	576.996	222.507	1.3747	4.1201e-07	4.0795e-05
c37302_g1	119.618	27.3087	2.131	4.1361e-07	4.0896e-05
c31502_g1	335.667	908.021	-1.4357	4.1653e-07	4.1127e-05
c22135_g1	86.6204	24.2526	1.8366	4.2022e-07	4.1435e-05
c26140_g1	1.51652	67.563	-5.4774	4.228e-07	4.1631e-05
c32870_g1	87.8204	389.603	-2.1494	4.405e-07	4.3314e-05
c43180_g1	862.522	343.654	1.3276	4.4308e-07	4.3447e-05
c43649_g3	20.1199	76.2851	-1.9228	4.4302e-07	4.3447e-05
c30579_g1	87.2021	243.399	-1.4809	4.6072e-07	4.5114e-05
c38664_g1	29095.6	867.774	5.0673	4.628e-07	4.5255e-05
c39151_g1	6012.08	2452.87	1.2934	4.6365e-07	4.5277e-05
c27972_g1	2782.74	1012.86	1.4581	4.8557e-07	4.7332e-05
c41260_g4	435.886	160.705	1.4395	4.8603e-07	4.7332e-05
c30322_g1	225.112	78.8589	1.5133	4.8753e-07	4.7413e-05
c2934_g1	14.7243	0.287242	5.6798	4.91e-07	4.7685e-05
c35978_g1	16.5374	68.5199	-2.0508	4.9544e-07	4.805e-05
c24386_g1	5.70927	34.7598	-2.606	5.0006e-07	4.8432e-05
c41782_g2	18.0965	72.1666	-1.9956	5.037e-07	4.8718e-05
c27302_g1	754.118	300.091	1.3294	5.0599e-07	4.8873e-05
c27981_g1	14.7534	64.4058	-2.1261	5.1053e-07	4.9245e-05
c26693_g1	382.541	9.65198	5.3086	5.1263e-07	4.938e-05
c40618_g1	124.253	347.129	-1.4822	5.1606e-07	4.9643e-05
c39513_g1	42013.3	16816.5	1.321	5.194e-07	4.9896e-05
c32459_g1	1438.85	321.23	2.1632	5.2367e-07	5.0239e-05
c34009_g7	203.098	5.17192	5.2953	5.258e-07	5.0375e-05
c28991_g1	71.1479	3.47611	4.3553	5.4695e-07	5.2318e-05
c43711_g4	12768.5	3619.93	1.8186	5.4755e-07	5.2318e-05
c42052_g1	833.615	332.741	1.325	5.5218e-07	5.2689e-05
c20194_g1	87.9317	4.93905	4.1541	5.6333e-07	5.3681e-05
c42745_g2	14.1333	0.287242	5.6207	5.6849e-07	5.41e-05
c38088_g1	159.426	411.299	-1.3673	5.6986e-07	5.4158e-05
c43565_g2	23924	9900.72	1.2729	5.8169e-07	5.5209e-05
c34781_g2	119.375	401.647	-1.7504	6.0604e-07	5.7443e-05
c35150_g1	55.0586	165.438	-1.5872	6.1951e-07	5.8641e-05
c30733_g2	129.075	33.7386	1.9357	6.2683e-07	5.9255e-05
c28418_g1	0.666858	18.3218	-4.78	6.4489e-07	6.0881e-05
c39014_g6	1958.34	557.069	1.8137	6.4929e-07	6.1215e-05
c41487_g1	2050.45	574.125	1.8365	6.5396e-07	6.1574e-05
c41224_g8	209.45	72.8864	1.5229	6.6064e-07	6.2121e-05
c26036_g1	22.8563	1.16402	4.2954	6.6646e-07	6.2585e-05
c30305_g1	71.8931	209.748	-1.5447	6.6739e-07	6.2589e-05
c36189_g1	31.7229	164.695	-2.3762	6.7468e-07	6.2941e-05
c38662_g1	48250	18499.5	1.383	6.7281e-07	6.2941e-05
c42455_g2	344.854	129.146	1.417	6.7453e-07	6.2941e-05
c44099_g4	0	13.9631	#NAME?	6.7346e-07	6.2941e-05
c39919_g1	259.936	690.043	-1.4085	6.8478e-07	6.3799e-05
c42561_g3	230.596	608.29	-1.3994	6.8849e-07	6.406e-05
c34009_g2	660.501	53.6401	3.6222	6.9927e-07	6.4978e-05
c30293_g1	593.159	230.017	1.3667	7.0044e-07	6.5001e-05
c32858_g2	27.3136	3.75167	2.864	7.0171e-07	6.5035e-05
c38267_g2	617.252	1548.86	-1.3273	7.0801e-07	6.5533e-05
c44400_g4	53.7233	10.4928	2.3561	7.1717e-07	6.6295e-05
c41371_g1	599.56	198.531	1.5945	7.1958e-07	6.6431e-05
c3837_g1	5.47974	35.4824	-2.6949	7.4419e-07	6.8613e-05
c28775_g1	555.085	200.266	1.4708	7.482e-07	6.8827e-05
c43252_g1	1139.01	397.297	1.5195	7.4845e-07	6.8827e-05
c17062_g1	31.5681	5.27483	2.5813	7.5925e-07	6.973e-05
c23434_g1	108.633	3.21313	5.0793	7.6926e-07	7.0558e-05
c23202_g1	126.172	33.1749	1.9272	7.831e-07	7.1735e-05
c35564_g2	404.261	152.756	1.4041	7.9581e-07	7.2806e-05
c36325_g5	218.124	63.2593	1.7858	8.1117e-07	7.4116e-05
c32721_g1	124.811	34.4723	1.8562	8.1636e-07	7.4494e-05
c33284_g9	13.5563	0	Inf	8.4289e-07	7.6815e-05
c32387_g3	410.092	160.137	1.3566	8.4876e-07	7.7251e-05
c3632_g1	0.68088	17.9108	-4.7173	8.5094e-07	7.735e-05
c32845_g2	8.43279	56.7448	-2.7504	8.5797e-07	7.789e-05
c38756_g1	97.5799	29.8297	1.7098	8.6305e-07	7.8251e-05
c31062_g1	164.558	58.7405	1.4862	8.71e-07	7.8871e-05
c38107_g2	125.686	335.373	-1.4159	8.8598e-07	8.0125e-05
c39967_g1	114.933	36.1414	1.6691	8.9259e-07	8.0606e-05
c41306_g1	27.8946	2.33051	3.5813	8.9357e-07	8.0606e-05
c29034_g1	56.974	13.866	2.0387	9.0079e-07	8.1129e-05
c29478_g1	292.655	734.059	-1.3267	9.0188e-07	8.1129e-05
c35992_g1	798.563	323.145	1.3052	9.0279e-07	8.1129e-05
c32384_g1	85.4913	15.4795	2.4654	9.1928e-07	8.2506e-05
c43108_g1	242.68	88.246	1.4595	9.2389e-07	8.2815e-05
c35609_g1	49.0294	11.0513	2.1494	9.3188e-07	8.3426e-05
c31430_g2	308.882	119.483	1.3703	9.4044e-07	8.3981e-05
c9220_g1	666.7	265.259	1.3296	9.3957e-07	8.3981e-05
c44260_g3	27.9477	98.0059	-1.8101	9.4971e-07	8.4702e-05
c31023_g1	36.1276	201.609	-2.4804	9.5287e-07	8.4877e-05
c7663_g1	168.342	57.6529	1.5459	9.5671e-07	8.5112e-05
c19933_g1	143.655	48.0215	1.5809	9.5856e-07	8.5124e-05
c25221_g1	295.147	729.662	-1.3058	9.6015e-07	8.5124e-05
c29830_g1	1.83593	61.1257	-5.0572	9.6044e-07	8.5124e-05
c5917_g1	12.1654	0	Inf	9.6928e-07	8.5801e-05
c42652_g4	34.8634	111.932	-1.6828	9.77e-07	8.6376e-05
c27366_g1	5.36705	35.0744	-2.7082	1.0046e-06	8.8703e-05
c37490_g1	663.165	190.501	1.7996	1.011e-06	8.9161e-05
c34698_g1	1431.93	3527.13	-1.3005	1.0238e-06	9.0175e-05
c49867_g1	99.3867	30.4794	1.7052	1.0322e-06	9.0802e-05
c32675_g1	257.749	921.98	-1.8388	1.0383e-06	9.1126e-05
c39176_g1	18515.2	7861.36	1.2359	1.0384e-06	9.1126e-05
c16828_g1	69.2345	19.1467	1.8544	1.055e-06	9.2237e-05
c25607_g1	54.4811	159.106	-1.5462	1.0536e-06	9.2237e-05
c32789_g1	144.333	20.6121	2.8078	1.0546e-06	9.2237e-05
c23254_g1	291.778	23.6897	3.6225	1.0695e-06	9.3388e-05
c40954_g1	60.2937	401.758	-2.7362	1.0755e-06	9.3682e-05
c45223_g1	158.977	34.2302	2.2155	1.0751e-06	9.3682e-05
c36404_g1	3.02891	27.7505	-3.1956	1.09e-06	9.4834e-05
c12564_g1	8.09522	42.5609	-2.3944	1.0932e-06	9.4997e-05
c37565_g1	1032.77	434.014	1.2507	1.0956e-06	9.506e-05
c39725_g1	96.6107	28.8146	1.7454	1.0966e-06	9.506e-05
c42466_g1	8055.07	3028.38	1.4113	1.1014e-06	9.5353e-05
c28343_g1	210.733	538.935	-1.3547	1.109e-06	9.5779e-05
c39003_g6	797.944	331.648	1.2666	1.1088e-06	9.5779e-05
c34359_g1	1536.81	635.016	1.2751	1.1122e-06	9.5941e-05
c65303_g1	34.3082	4.43153	2.9527	1.124e-06	9.6838e-05
c34878_g4	508.123	196.611	1.3698	1.1297e-06	9.7216e-05
c17873_g1	171.644	487.488	-1.5059	1.1396e-06	9.7946e-05
c39664_g1	676.869	277.779	1.2849	1.1427e-06	9.8093e-05
c34825_g1	56.5493	171.76	-1.6028	1.162e-06	9.9632e-05
c36281_g1	75.5232	11.8068	2.6773	1.1687e-06	0.00010009
c11727_g1	11.5038	0	Inf	1.1768e-06	0.00010066
c25403_g2	20.3978	82.7	-2.0195	1.1845e-06	0.00010119
c57518_g1	56.3772	13.8777	2.0223	1.2018e-06	0.00010255
c33826_g1	4.60152	32.3755	-2.8147	1.2064e-06	0.00010282
c28405_g1	533.998	214.234	1.3176	1.2091e-06	0.00010293
c41524_g6	0	13.2857	#NAME?	1.2284e-06	0.00010444
c43206_g5	2002.74	843.819	1.247	1.2342e-06	0.0001048
c42489_g5	721.959	164.886	2.1304	1.2511e-06	0.00010612
c34224_g1	50.525	164.375	-1.7019	1.2674e-06	0.00010734
c37424_g2	569.348	1407.74	-1.306	1.2686e-06	0.00010734
c43173_g1	35.4492	6.06376	2.5475	1.2812e-06	0.00010829
c29059_g1	21.3088	95.3264	-2.1614	1.2952e-06	0.00010933
c30824_g1	754.588	296.865	1.3459	1.3192e-06	0.00011113
c32578_g1	244.433	21.1595	3.5301	1.3196e-06	0.00011113
c34858_g1	1173.16	415.424	1.4977	1.3338e-06	0.00011219
c30823_g1	42.5592	9.13188	2.2205	1.3451e-06	0.00011301
c40322_g2	1145.94	461.061	1.3135	1.3473e-06	0.00011306
c39474_g1	23.786	2.0617	3.5282	1.3504e-06	0.00011319
c43159_g1	52.4764	155.862	-1.5705	1.3559e-06	0.00011352
c24529_g1	465.535	177.091	1.3944	1.3657e-06	0.0001142
c44011_g3	241.939	6.42627	5.2345	1.3926e-06	0.00011632
c38286_g1	1140.92	461.815	1.3048	1.3961e-06	0.00011647
c34737_g1	2914.21	1230.98	1.2433	1.4216e-06	0.00011845
c37251_g3	838.054	286.919	1.5464	1.4301e-06	0.00011902
c39236_g5	0	13.9622	#NAME?	1.4318e-06	0.00011902
c29634_g1	450.746	167.104	1.4316	1.4381e-06	0.00011941
c38279_g1	1518.99	212.248	2.8393	1.4495e-06	0.00012021
c35632_g2	179.39	62.6633	1.5174	1.464e-06	0.00012128
c44260_g2	17.2842	67.888	-1.9737	1.4945e-06	0.00012366
c27695_g1	66.9684	209.76	-1.6472	1.5164e-06	0.00012521
c32761_g1	35.9258	183.301	-2.3511	1.5167e-06	0.00012521
c41771_g1	1007.07	3951.83	-1.9724	1.522e-06	0.00012549
c33768_g1	405.147	64.3056	2.6554	1.5357e-06	0.00012648
c19705_g1	21.3648	1.46295	3.8683	1.5526e-06	0.00012772
c28294_g1	0	13.1072	#NAME?	1.5562e-06	0.00012787
c30193_g1	190.23	69.7288	1.4479	1.602e-06	0.00013148
c39867_g2	196.998	633.684	-1.6856	1.6311e-06	0.00013371
c25848_g1	79.7022	18.9138	2.0752	1.65e-06	0.0001351
c25504_g1	1.64324	20.2053	-3.6201	1.668e-06	0.0001364
c31531_g1	180.813	23.1792	2.9636	1.6696e-06	0.0001364
c39254_g1	711.243	295.287	1.2682	1.6855e-06	0.00013754
c33751_g1	53.9602	186.571	-1.7898	1.7102e-06	0.00013939
c42242_g2	611.332	251.314	1.2825	1.7133e-06	0.00013949
c24320_g1	14.1421	55.4874	-1.9722	1.7247e-06	0.00014009
c43865_g1	11.269	0	Inf	1.7241e-06	0.00014009
c15949_g1	32.5288	4.34705	2.9036	1.74e-06	0.00014117
c30651_g1	37660.1	9997.08	1.9135	1.7465e-06	0.00014154
c42596_g2	170.24	437.955	-1.3632	1.7708e-06	0.00014335
c39449_g1	31.5437	260.062	-3.0434	1.8441e-06	0.00014911
c37480_g2	6871.8	737.171	3.2206	1.8564e-06	0.00014994
c33301_g2	606.405	192.658	1.6542	1.8655e-06	0.0001505
c26435_g1	62.2908	184.492	-1.5665	1.8803e-06	0.00015152
c40683_g1	633.622	266.354	1.2503	1.8871e-06	0.0001519
c37590_g1	376.227	149.795	1.3286	1.8906e-06	0.000152
c35662_g2	2760.88	844.338	1.7092	1.8963e-06	0.00015229
c36252_g1	89.7865	28.1941	1.6711	1.9264e-06	0.00015454
c35742_g1	114.894	39.7446	1.5315	1.929e-06	0.00015456
c43131_g2	20.4341	73.2689	-1.8422	1.9336e-06	0.00015476
c29512_g2	39.0245	121.173	-1.6346	1.9383e-06	0.00015496
c37514_g2	680.55	157.932	2.1074	1.9547e-06	0.0001561
c31344_g1	35.2452	1.75019	4.3318	1.9644e-06	0.0001567
c27718_g1	68.4288	349.772	-2.3537	1.9959e-06	0.00015885
c32436_g1	620.468	260.313	1.2531	1.9952e-06	0.00015885
c36441_g3	315.238	119.518	1.3992	2.0023e-06	0.00015918
c27639_g2	17.4588	68.8487	-1.9795	2.0069e-06	0.00015937
c31731_g1	177.87	48.7066	1.8686	2.0132e-06	0.00015969
c24353_g1	3.47917	53.3683	-3.9392	2.0287e-06	0.00016074
c43865_g2	79.202	23.6814	1.7418	2.0706e-06	0.00016388
c31177_g1	1387.18	575.912	1.2682	2.0815e-06	0.00016456
c38830_g2	5162.06	1751.42	1.5594	2.099e-06	0.00016576
c9581_g1	0	12.7748	#NAME?	2.1016e-06	0.00016577
c33825_g2	340.85	0.565271	9.236	2.1232e-06	0.0001673
c30883_g1	118.857	311.217	-1.3887	2.1382e-06	0.00016829
c40471_g3	14.0808	55.7372	-1.9849	2.1455e-06	0.00016868
c21710_g1	76.6052	22.4262	1.7723	2.1686e-06	0.0001703
c28717_g1	73.5405	22.0701	1.7364	2.2045e-06	0.00017293
c34144_g1	599.972	241.042	1.3156	2.2147e-06	0.00017354
c26752_g1	108.339	290.216	-1.4216	2.2264e-06	0.00017427
c27525_g1	71.1591	19.0714	1.8996	2.232e-06	0.00017451
c26984_g1	24.1678	2.91084	3.0536	2.2478e-06	0.00017556
c20695_g1	1288.59	542.487	1.2481	2.2743e-06	0.00017743
c34347_g4	1526.54	649.766	1.2323	2.2794e-06	0.00017763
c43750_g2	54.4182	148.986	-1.453	2.3051e-06	0.00017943
c29830_g3	2.65755	23.8105	-3.1634	2.3086e-06	0.00017951
c33410_g2	1147.43	399.542	1.522	2.355e-06	0.00018292
c36057_g1	2108	13.4003	7.2975	2.3883e-06	0.00018531
c31937_g1	260.197	636.159	-1.2898	2.4046e-06	0.00018636
c33141_g1	30.8155	111.305	-1.8528	2.4187e-06	0.00018726
c302_g1	3.73783	28.7839	-2.945	2.4359e-06	0.00018838
c36807_g1	133.264	338.95	-1.3468	2.4544e-06	0.0001896
c41219_g3	11.1324	0	Inf	2.4588e-06	0.00018973
c31804_g1	2527.18	9399.82	-1.8951	2.4892e-06	0.00019187
c30585_g1	4.89288	114.836	-4.5527	2.4948e-06	0.0001921
c30552_g1	9.42843	46.272	-2.295	2.5138e-06	0.00019335
c23326_g1	119.709	41.2979	1.5354	2.5225e-06	0.00019381
c23807_g1	12.8235	53.4838	-2.0603	2.5635e-06	0.00019674
c40736_g1	1062.32	2567.67	-1.2732	2.638e-06	0.00020225
c37853_g2	2595.55	1092.7	1.2481	2.6578e-06	0.00020354
c1418_g1	60.9185	16.8764	1.8519	2.6701e-06	0.00020426
c31497_g1	247.533	89.9492	1.4604	2.6858e-06	0.00020524
c22048_g1	218.358	84.7067	1.3661	2.6993e-06	0.00020606
c40860_g2	1090.92	468.535	1.2193	2.7161e-06	0.00020712
c17148_g1	1443.52	608.598	1.246	2.7209e-06	0.00020726
c42800_g1	644.719	264.113	1.2875	2.7297e-06	0.00020771
c25947_g2	42.3957	129.471	-1.6106	2.7507e-06	0.00020908
c31535_g1	38.7887	204.396	-2.3977	2.76e-06	0.00020956
c33014_g2	210.083	517.652	-1.301	2.7866e-06	0.00021135
c37113_g4	0	12.47	#NAME?	2.8091e-06	0.0002126
c9525_g1	0	12.47	#NAME?	2.8091e-06	0.0002126
c26983_g1	12.1566	51.447	-2.0813	2.843e-06	0.00021471
c39777_g3	10.6541	0	Inf	2.8427e-06	0.00021471
c18129_g2	2473.12	1047.21	1.2398	2.8606e-06	0.00021581
c43179_g2	300.122	116.248	1.3683	2.8777e-06	0.00021688
c39603_g1	1103.36	482.531	1.1932	2.885e-06	0.0002172
c30699_g2	329.374	135.244	1.2842	2.9146e-06	0.00021919
c10545_g1	4037.42	1744.74	1.2104	2.9275e-06	0.00021993
c39733_g1	33.2914	6.69599	2.3138	2.9474e-06	0.00022119
c27287_g2	147.397	52.3892	1.4924	2.9616e-06	0.00022202
c17928_g1	137.019	4.04722	5.0813	2.9849e-06	0.0002233
c23575_g1	4.39067	45.6382	-3.3777	2.9839e-06	0.0002233
c34957_g1	110.94	289.438	-1.3835	2.9971e-06	0.00022334
c39520_g1	270.505	107.672	1.329	2.996e-06	0.00022334
c40196_g1	88.3992	227.565	-1.3642	2.991e-06	0.00022334
c5702_g1	10.4853	0	Inf	2.9981e-06	0.00022334
c7983_g1	61.9416	17.0248	1.8633	3.0078e-06	0.00022383
c32049_g1	172.621	463.418	-1.4247	3.0628e-06	0.00022768
c39575_g2	192.003	468.815	-1.2879	3.1096e-06	0.00023092
c24154_g1	7.40032	55.591	-2.9092	3.1362e-06	0.00023265
c41147_g2	232.089	563.173	-1.2789	3.1573e-06	0.00023397
c29500_g1	581.341	174.003	1.7403	3.1728e-06	0.00023488
c31029_g1	184.561	465.645	-1.3351	3.2032e-06	0.00023639
c38010_g4	1659.04	3848.12	-1.2138	3.1975e-06	0.00023639
c48194_g1	51.81	9.55829	2.4384	3.2023e-06	0.00023639
c34647_g1	23.7497	78.8752	-1.7317	3.2351e-06	0.00023849
c4981_g1	574.598	237.644	1.2738	3.3197e-06	0.00024448
c42269_g1	1027.49	2708.88	-1.3986	3.3287e-06	0.00024488
c35966_g5	28.6093	4.97591	2.5235	3.3388e-06	0.00024537
c41483_g2	79.5843	218.302	-1.4558	3.347e-06	0.00024547
c41587_g3	65.116	178.409	-1.4541	3.3453e-06	0.00024547
c44117_g1	48.2347	133.752	-1.4714	3.4019e-06	0.00024924
c23136_g1	111.022	36.5745	1.6019	3.4447e-06	0.00025211
c39205_g1	307.477	730.036	-1.2475	3.4869e-06	0.00025494
c34061_g4	684.157	1626.78	-1.2496	3.5012e-06	0.00025572
c40104_g1	848.035	352.656	1.2659	3.5135e-06	0.00025635
c41375_g2	16.6069	59.091	-1.8312	3.5214e-06	0.00025667
c67799_g1	123.467	520.688	-2.0763	3.6014e-06	0.00026223
c27793_g1	4.63008	30.543	-2.7217	3.6288e-06	0.00026396
c29840_g1	45.4218	647.28	-3.8329	3.6464e-06	0.00026496
c25524_g1	938.109	2223.56	-1.245	3.6803e-06	0.00026715
c39045_g1	101.408	263.246	-1.3762	3.6861e-06	0.0002673
c33591_g3	86.596	27.0426	1.6791	3.6986e-06	0.00026794
c16582_g1	123.406	31.1836	1.9846	3.7098e-06	0.00026847
c29881_g2	32.0907	183.964	-2.5192	3.7303e-06	0.00026968
c42576_g7	54.1763	14.7001	1.8818	3.7606e-06	0.0002716
c18790_g1	15.0448	0.580325	4.6963	3.7735e-06	0.00027201
c41152_g1	5246.59	1735.39	1.5961	3.7779e-06	0.00027201
c44100_g3	22.6554	74.6663	-1.7206	3.7779e-06	0.00027201
c28964_g2	73.0397	17.496	2.0617	3.7933e-06	0.00027261
c43368_g4	117.969	39.8752	1.5648	3.7939e-06	0.00027261
c40515_g4	149.684	28.1243	2.412	3.8149e-06	0.00027384
c36180_g1	82.4412	26.0964	1.6595	3.8198e-06	0.00027392
c44971_g1	31.1734	5.8401	2.4162	3.8295e-06	0.00027434
c35889_g1	3778.99	1251.01	1.5949	3.8558e-06	0.00027595
c29285_g1	106.825	12.0522	3.1479	3.8614e-06	0.00027607
c34050_g2	109.237	28.7074	1.928	3.8777e-06	0.00027695
c31860_g1	1920.29	816.928	1.233	3.9282e-06	0.00027984
c34558_g1	1694.06	628.078	1.4315	3.9234e-06	0.00027984
c43944_g1	4943.41	1782.67	1.4715	3.93e-06	0.00027984
c41635_g8	40.2502	120.287	-1.5794	3.9586e-06	0.00028159
c28267_g1	82.9983	369.397	-2.154	3.9757e-06	0.00028253
c23140_g1	510.941	208.581	1.2925	4.0047e-06	0.00028431
c26154_g1	660.255	274.909	1.2641	4.0185e-06	0.000285
c27081_g1	60.7274	167.874	-1.467	4.0442e-06	0.00028654
c37963_g1	193.532	72.3712	1.4191	4.1158e-06	0.00029132
c34957_g2	38.4891	114.878	-1.5776	4.2124e-06	0.00029786
c21811_g2	10.3768	0	Inf	4.2334e-06	0.00029905
c42707_g4	779.485	249.504	1.6435	4.2671e-06	0.00030108
c4648_g1	20.5473	2.36399	3.1197	4.2707e-06	0.00030108
c27978_g1	55.4423	14.3308	1.9519	4.3087e-06	0.00030316
c38709_g4	66.7977	19.9498	1.7434	4.3058e-06	0.00030316
c67278_g1	14.1566	55.7154	-1.9766	4.3321e-06	0.0003045
c38795_g3	36.8208	7.63635	2.2696	4.3495e-06	0.00030542
c42001_g1	1069.16	454.042	1.2356	4.3682e-06	0.00030643
c40842_g2	1690.65	732.7	1.2063	4.4082e-06	0.00030893
c36933_g1	251.174	101.202	1.3114	4.4262e-06	0.00030989
c38196_g2	39.4987	138.439	-1.8094	4.4543e-06	0.00031155
c33114_g1	16.5146	80.88	-2.292	4.5083e-06	0.00031501
c40106_g7	281.02	113.391	1.3094	4.5211e-06	0.0003156
c38899_g2	90.2356	228.496	-1.3404	4.5329e-06	0.00031611
c25262_g1	814.769	2406.16	-1.5623	4.5495e-06	0.00031696
c26604_g1	171.356	64.9096	1.4005	4.6356e-06	0.00032264
c38356_g1	269.633	634.761	-1.2352	4.7117e-06	0.00032762
c32380_g1	1491.34	660.471	1.175	4.739e-06	0.00032919
c39953_g3	21.8192	2.66045	3.0359	4.7858e-06	0.00033212
c24573_g1	6.63479	34.9776	-2.3983	4.8696e-06	0.00033728
c30375_g1	101.963	34.6139	1.5586	4.8678e-06	0.00033728
c29091_g1	24.7214	80.2226	-1.6982	4.8957e-06	0.00033835
c30733_g3	30.2765	5.77404	2.3905	4.8994e-06	0.00033835
c40081_g3	29.338	95.0689	-1.6962	4.8993e-06	0.00033835
c28094_g2	26.1211	84.5857	-1.6952	4.908e-06	0.00033862
c27722_g1	55.1427	14.788	1.8987	4.9198e-06	0.0003391
c43368_g1	61.5277	17.4392	1.8189	4.9635e-06	0.00034178
c13560_g1	0	26.807	#NAME?	5.018e-06	0.0003452
c36683_g1	36.6292	115.163	-1.6526	5.0485e-06	0.00034696
c37921_g1	1177.63	2614.95	-1.1509	5.1483e-06	0.00035314
c38324_g1	333.718	139.529	1.2581	5.1441e-06	0.00035314
c23390_g1	292.753	810.012	-1.4683	5.1698e-06	0.00035427
c33032_g1	49.7839	134.091	-1.4295	5.1859e-06	0.00035495
c41504_g1	12.9304	49.6148	-1.94	5.1898e-06	0.00035495
c57008_g1	1.02833	17.3781	-4.0789	5.2199e-06	0.00035666
c37753_g4	994.186	276.495	1.8463	5.3038e-06	0.00036205
c38316_g1	2611.93	584.221	2.1605	5.3215e-06	0.00036291
c31269_g1	248.903	603.874	-1.2787	5.3388e-06	0.00036374
c32057_g1	118.945	296.409	-1.3173	5.3499e-06	0.00036415
c27864_g1	820.436	22.9616	5.1591	5.3669e-06	0.00036495
c43944_g2	386.042	122.593	1.6549	5.4584e-06	0.00037082
c40758_g9	1497.4	661.162	1.1794	5.4732e-06	0.00037147
c39878_g1	369.434	845.621	-1.1947	5.482e-06	0.00037172
c27000_g1	49.9706	4.31941	3.5322	5.5345e-06	0.00037491
c31766_g1	153.406	35.3454	2.1178	5.5418e-06	0.00037505
c239_g1	10.5081	0	Inf	5.5853e-06	0.00037764
c34601_g1	36.9066	8.1614	2.177	5.6166e-06	0.00037939
c39091_g1	354.088	133.483	1.4075	5.673e-06	0.00038284
c24224_g1	79.5552	25.6912	1.6307	5.779e-06	0.00038962
c36742_g4	57.4825	16.8312	1.772	5.8515e-06	0.00039414
c33050_g1	24.1678	86.6264	-1.8417	5.8586e-06	0.00039424
c34887_g1	3955.38	1612.5	1.2945	5.8739e-06	0.00039452
c38450_g2	158.838	58.0265	1.4528	5.8737e-06	0.00039452
c34836_g2	487.829	211.455	1.206	5.9525e-06	0.00039942
c46793_g1	10.2267	0	Inf	6.0753e-06	0.00040728
c38365_g3	527.916	204.918	1.3653	6.1022e-06	0.00040858
c4018_g1	5.87914	33.7783	-2.5224	6.1063e-06	0.00040858
c23790_g1	103.423	320.06	-1.6298	6.115e-06	0.00040878
c36325_g2	33.4783	6.65913	2.3298	6.1776e-06	0.00041257
c43053_g1	231	917.425	-1.9897	6.2633e-06	0.00041791
c27997_g1	4.16005	27.0697	-2.702	6.2849e-06	0.00041895
c35467_g2	447.964	1037.13	-1.2111	6.3614e-06	0.00042365
c30904_g1	42.5219	148.082	-1.8001	6.4268e-06	0.00042761
c36543_g1	5355.01	2089.21	1.3579	6.4413e-06	0.00042817
c21875_g1	1329.58	583.2	1.1889	6.4513e-06	0.00042844
c21103_g1	226.393	534.62	-1.2397	6.4834e-06	0.00043017
c32207_g1	728.356	290.444	1.3264	6.531e-06	0.00043292
c39520_g2	2082.23	225.232	3.2086	6.5638e-06	0.00043469
c27290_g1	4.04736	26.9241	-2.7338	6.5965e-06	0.00043644
c37764_g1	18.3593	64.7312	-1.8179	6.6035e-06	0.0004365
c38450_g1	386.268	887.31	-1.1998	6.6143e-06	0.00043681
c43045_g1	48.6715	11.8737	2.0353	6.6321e-06	0.00043758
c37566_g1	166.22	1075.62	-2.694	6.7202e-06	0.00044298
c42512_g1	578.985	160.835	1.8479	6.7812e-06	0.00044658
c42034_g2	413.986	114.906	1.8491	6.9739e-06	0.00045885
c44340_g1	381.079	896.286	-1.2339	6.9869e-06	0.00045928
c43189_g1	247.682	577.687	-1.2218	7.0528e-06	0.00046318
c65770_g1	30.722	5.79157	2.4072	7.0624e-06	0.00046338
c38223_g4	16.5368	57.0269	-1.786	7.0878e-06	0.00046419
c41229_g4	268.306	45.1893	2.5698	7.0825e-06	0.00046419
c30825_g1	38.7939	112.561	-1.5368	7.1917e-06	0.00047056
c30913_g1	19.7601	445.38	-4.4944	7.2213e-06	0.00047207
c33565_g2	1779.56	803.025	1.148	7.2767e-06	0.00047525
c34516_g1	343.195	147.297	1.2203	7.3133e-06	0.0004772
c28839_g1	461.266	195.328	1.2397	7.3245e-06	0.00047749
c19344_g1	145.727	55.03	1.405	7.4043e-06	0.00048225
c28854_g1	863.131	239.648	1.8487	7.4116e-06	0.00048228
c43584_g1	10.0771	184.926	-4.1978	7.5229e-06	0.00048908
c30316_g1	518.988	222.386	1.2226	7.5325e-06	0.00048925
c30603_g1	1.76996	55.2327	-4.9637	7.5529e-06	0.00049013
c22684_g1	0.347451	13.5628	-5.2867	7.5711e-06	0.00049041
c35084_g1	58.4479	16.7919	1.7994	7.5667e-06	0.00049041
c39328_g1	345.507	776.577	-1.1684	7.6049e-06	0.00049216
c39277_g2	7093.87	3210.53	1.1438	7.6708e-06	0.00049597
c4083_g1	3.19769	24.6151	-2.9444	7.7541e-06	0.0005009
c34712_g1	187.777	442.261	-1.2359	7.7691e-06	0.00050141
c13779_g1	0.347451	14.8976	-5.4221	7.8071e-06	0.0005034
c43559_g5	89.4638	25.0992	1.8337	7.8257e-06	0.00050415
c36812_g5	1.15505	21.9943	-4.2511	7.9126e-06	0.00050928
c31724_g1	88.4413	235.478	-1.4128	7.9277e-06	0.00050979
c10277_g1	17.5553	0.302296	5.8598	7.9852e-06	0.00051302
c38511_g3	183.133	516.868	-1.4969	8.0049e-06	0.00051383
c25741_g1	344.61	102.54	1.7488	8.1123e-06	0.00052025
c36095_g2	216.028	531.107	-1.2978	8.123e-06	0.00052046
c34844_g1	1629.63	732.343	1.154	8.1415e-06	0.00052118
c29065_g1	147.446	356.659	-1.2744	8.1895e-06	0.00052378
c40060_g2	112	12.4332	3.1712	8.2151e-06	0.00052495
c44373_g2	25.6739	4.05643	2.662	8.2316e-06	0.00052553
c32383_g1	25.3608	83.0309	-1.711	8.2981e-06	0.0005293
c35661_g1	12.6635	48.3512	-1.9329	8.4021e-06	0.00053497
c38468_g2	51.0611	13.4463	1.925	8.4014e-06	0.00053497
c38551_g1	118.703	34.5279	1.7815	8.4123e-06	0.00053514
c40626_g1	83.5646	215.245	-1.365	8.4388e-06	0.00053634
c27657_g1	46.9779	12.4415	1.9168	8.58e-06	0.00054456
c29909_g2	53.027	12.1635	2.1242	8.5834e-06	0.00054456
c21592_g1	2.11741	19.4155	-3.1968	8.6303e-06	0.00054607
c33288_g3	21840.9	10010	1.1256	8.6287e-06	0.00054607
c43956_g3	22.4253	3.19808	2.8099	8.6295e-06	0.00054607
c39592_g1	62.5741	15.4737	2.0158	8.6398e-06	0.00054611
c43017_g7	13.213	65.3486	-2.3062	8.6463e-06	0.00054611
c33423_g4	49.8142	136.158	-1.4507	8.6647e-06	0.00054678
c32218_g1	93.3976	32.9132	1.5047	8.6855e-06	0.00054761
c36003_g1	350.383	152.345	1.2016	8.7855e-06	0.00055342
c38505_g1	139.56	52.1293	1.4207	8.8437e-06	0.0005566
c32092_g1	1752.84	776.94	1.1738	8.8555e-06	0.00055685
c26895_g1	186.06	43.7335	2.089	9.053e-06	0.00056776
c34437_g3	44.1079	11.0698	1.9944	9.0501e-06	0.00056776
c40155_g2	9.96334	0	Inf	9.0477e-06	0.00056776
c35370_g2	626.389	1430.59	-1.1915	9.0812e-06	0.00056852
c36260_g1	128.503	308.331	-1.2627	9.0808e-06	0.00056852
c32392_g3	2231.1	997.347	1.1616	9.0962e-06	0.00056896
c31826_g1	196.251	62.2273	1.6571	9.2105e-06	0.00057509
c43666_g2	59.6835	17.7925	1.7461	9.2048e-06	0.00057509
c25595_g1	29.1822	89.0617	-1.6097	9.3239e-06	0.00058166
c36463_g1	479.571	205.748	1.2209	9.3429e-06	0.00058234
c16770_g1	458.327	192.133	1.2543	9.3784e-06	0.00058403
c32885_g4	11.3069	0.278029	5.3458	9.4418e-06	0.0005874
c35666_g1	1219.22	557.053	1.1301	9.449e-06	0.0005874
c30913_g2	57.3937	16.1815	1.8265	9.4601e-06	0.00058758
c43730_g1	619.593	1843.83	-1.5733	9.4724e-06	0.00058783
c38223_g5	4300.65	1958.9	1.1345	9.5103e-06	0.00058966
c26963_g1	19.5242	67.3178	-1.7857	9.723e-06	0.00060075
c35933_g1	1631.48	3635.72	-1.1561	9.7011e-06	0.00060075
c38651_g2	15.5978	55.4539	-1.8299	9.7113e-06	0.00060075
c42017_g1	220.22	89.4534	1.2997	9.7194e-06	0.00060075
c35820_g1	167.588	65.0973	1.3642	9.7583e-06	0.00060241
c32487_g3	1065.09	462.875	1.2023	9.8872e-06	0.00060984
c32524_g1	242.637	59.2812	2.0332	9.9198e-06	0.00061131
c26901_g1	3074.82	1409.93	1.1249	1.0052e-05	0.00061895
c25328_g1	232.333	95.2517	1.2864	1.0098e-05	0.00062113
c36409_g2	597.617	253.926	1.2348	1.0105e-05	0.00062113
c37125_g3	119.752	44.4333	1.4303	1.0197e-05	0.00062623
c44433_g2	299.134	695.317	-1.2169	1.021e-05	0.00062646
c29512_g1	20.2092	68.1725	-1.7542	1.0222e-05	0.00062669
c18881_g1	671.84	301.061	1.1581	1.0265e-05	0.00062879
c37960_g1	900.65	1928.6	-1.0985	1.0305e-05	0.00063066
c23566_g1	0	22.2363	#NAME?	1.0386e-05	0.00063507
c38866_g1	45.2578	11.193	2.0156	1.0406e-05	0.00063576
c40079_g8	2.16936	20.4926	-3.2398	1.0417e-05	0.0006359
c34861_g3	251.695	103.597	1.2807	1.0445e-05	0.00063708
c34987_g1	133.104	885.73	-2.7343	1.049e-05	0.00063924
c42016_g2	2940.99	1258.43	1.2247	1.0594e-05	0.00064504
c33507_g5	2811.36	6434.42	-1.1945	1.062e-05	0.00064604
c26839_g1	1.36176	93.7061	-6.1046	1.0712e-05	0.0006511
c28906_g1	18110.8	588.669	4.9433	1.0811e-05	0.00065655
c41750_g3	890.84	1955.08	-1.134	1.0856e-05	0.00065869
c41265_g1	1242.6	281.166	2.1439	1.0927e-05	0.00066247
c38338_g3	53.2555	188.858	-1.8263	1.0959e-05	0.00066385
c38896_g2	928.952	410.091	1.1797	1.1015e-05	0.00066667
c37674_g6	67.235	568.354	-3.0795	1.1118e-05	0.00067231
c37748_g1	2744.41	766.33	1.8405	1.1214e-05	0.00067757
c27395_g1	14.1192	111.205	-2.9775	1.1322e-05	0.00068348
c7021_g1	17.3642	62.592	-1.8499	1.1357e-05	0.00068503
c25151_g1	24.2291	4.06565	2.5752	1.1381e-05	0.00068528
c29935_g1	101.742	22.9472	2.1485	1.1378e-05	0.00068528
c43328_g3	22.8481	2.88073	2.9876	1.1412e-05	0.00068661
c37272_g3	2616.45	1209.33	1.1134	1.1473e-05	0.00068966
c24981_g1	1170.54	494.664	1.2427	1.1541e-05	0.00069317
c41632_g1	143.797	456.865	-1.6677	1.1551e-05	0.00069318
c40225_g1	241.645	97.3899	1.311	1.1725e-05	0.00070301
c36988_g3	123.655	298.451	-1.2712	1.176e-05	0.00070455
c39115_g1	76.6602	24.4	1.6516	1.1809e-05	0.00070686
c37492_g1	91.6186	483.172	-2.3988	1.1822e-05	0.00070704
c39709_g1	716.151	1642.72	-1.1977	1.1974e-05	0.00071554
c37305_g1	3085.47	1444.38	1.095	1.2057e-05	0.00071993
c36270_g1	106.332	2297.11	-4.4332	1.2222e-05	0.00072916
c37663_g2	57.1901	150.187	-1.3929	1.226e-05	0.00073078
c38193_g2	69.0278	176.738	-1.3564	1.2309e-05	0.0007331
c26935_g3	3243.9	297.99	3.4444	1.2335e-05	0.00073402
c31125_g1	555.96	202.751	1.4553	1.2509e-05	0.00074374
c38360_g1	28.2041	1.72929	4.0277	1.2602e-05	0.00074864
c20808_g1	11007.8	5088.45	1.1132	1.2862e-05	0.0007624
c22553_g1	0.347451	12.98	-5.2233	1.2865e-05	0.0007624
c28113_g1	963.872	390.343	1.3041	1.2847e-05	0.0007624
c41688_g5	32.1528	3.81188	3.0764	1.2997e-05	0.00076958
c38814_g3	4524.99	2047.39	1.1441	1.3056e-05	0.0007724
c38085_g2	29.4455	88.4762	-1.5872	1.3121e-05	0.00077559
c28199_g1	626.679	279.966	1.1625	1.3229e-05	0.00077994
c29396_g1	392.116	166.383	1.2368	1.3238e-05	0.00077994
c30449_g1	188.336	3568.11	-4.2438	1.3207e-05	0.00077994
c40598_g3	4467.43	10667.7	-1.2557	1.3232e-05	0.00077994
c38989_g2	393.476	123.567	1.671	1.3294e-05	0.00078258
c22539_g2	24.965	4.08991	2.6098	1.334e-05	0.00078464
c25778_g1	35.6773	2.92005	3.6109	1.3352e-05	0.00078468
c32335_g1	249.624	101.012	1.3052	1.3371e-05	0.00078516
c43185_g5	337.534	800.193	-1.2453	1.3504e-05	0.00079228
c30812_g1	576.021	1240.69	-1.107	1.3555e-05	0.00079397
c36632_g3	2.04264	38.8734	-4.2503	1.3548e-05	0.00079397
c24298_g1	72.939	24.0037	1.6034	1.3613e-05	0.00079672
c43328_g1	72.706	10.1211	2.8447	1.37e-05	0.00080118
c33949_g1	91.6357	239.704	-1.3873	1.3732e-05	0.00080215
c37308_g1	282.148	119.623	1.238	1.374e-05	0.00080215
c7897_g1	74.4895	209.951	-1.4949	1.3823e-05	0.00080634
c38469_g1	95.5233	33.9973	1.4904	1.3852e-05	0.00080738
c40873_g1	8.3201	36.8031	-2.1452	1.3931e-05	0.0008113
c21962_g1	54.2499	15.6789	1.7908	1.3992e-05	0.0008142
c23150_g1	27.1255	82.2941	-1.6011	1.4057e-05	0.0008173
c31446_g1	397.151	142.571	1.478	1.4158e-05	0.00082254
c31736_g1	5.04764	29.4309	-2.5437	1.4311e-05	0.00083074
c30480_g2	25.3929	4.34368	2.5474	1.4429e-05	0.0008369
c28388_g2	22.3937	74.7567	-1.7391	1.4474e-05	0.00083879
c41737_g3	4.01931	25.8645	-2.686	1.4591e-05	0.00084494
c32022_g1	141.823	345.069	-1.2828	1.4691e-05	0.00084931
c35280_g1	298.907	119.902	1.3178	1.469e-05	0.00084931
c38622_g1	399.649	100.573	1.9905	1.4856e-05	0.00085816
c25065_g1	9.32039	0	Inf	1.5169e-05	0.00087433
c30095_g1	425.602	187.816	1.1802	1.5162e-05	0.00087433
c39525_g2	237.388	65.4159	1.8595	1.5185e-05	0.00087433
c43058_g1	15143.2	6171.2	1.2951	1.5183e-05	0.00087433
c61225_g1	0	10.8102	#NAME?	1.5254e-05	0.00087755
c39781_g2	339.243	114.509	1.5669	1.5291e-05	0.00087899
c26190_g1	1302.72	582.932	1.1601	1.5331e-05	0.00088057
c17180_g1	17.6072	1.81378	3.2791	1.5372e-05	0.00088223
c27619_g1	3835.13	92.641	5.3715	1.5397e-05	0.00088291
c32829_g1	167.471	66.2878	1.3371	1.5448e-05	0.00088514
c20679_g2	5.30108	28.6936	-2.4364	1.5551e-05	0.0008896
c37176_g3	411.994	180.674	1.1892	1.5544e-05	0.0008896
c34507_g1	284.079	925.426	-1.7038	1.5632e-05	0.00089344
c36215_g1	8646.33	2975.92	1.5388	1.5643e-05	0.00089344
c32885_g2	17.2468	1.79872	3.2613	1.5848e-05	0.00090444
c32706_g3	3.62979	24.4796	-2.7536	1.5893e-05	0.00090625
c39386_g1	1793.92	717.46	1.3221	1.5962e-05	0.00090947
c11010_g1	0.347451	16.0368	-5.5284	1.6028e-05	0.00091249
c41217_g3	1108.74	496.336	1.1595	1.6065e-05	0.00091384
c33026_g1	73.4396	23.2612	1.6586	1.6158e-05	0.00091843
c27823_g1	12.0071	163.675	-3.7689	1.6288e-05	0.00092509
c35587_g1	100.949	26.6199	1.923	1.6351e-05	0.00092789
c44029_g1	3806.93	1772.33	1.103	1.6411e-05	0.00093055
c40203_g2	135.274	52.8067	1.3571	1.6442e-05	0.00093156
c38617_g1	1424.11	506.608	1.4911	1.6564e-05	0.00093772
c38576_g1	2126.73	1005.81	1.0803	1.6649e-05	0.00094179
c10460_g1	9.02488	0	Inf	1.6677e-05	0.00094262
c29375_g1	72.9259	8.03513	3.182	1.6797e-05	0.00094868
c29280_g1	1492.72	636.265	1.2302	1.6993e-05	0.00095895
c40137_g1	3217.95	1334.33	1.27	1.7093e-05	0.00096384
c33809_g1	2266.79	1056.31	1.1016	1.7181e-05	0.00096806
c36289_g1	159.853	364.539	-1.1893	1.7318e-05	0.000975
c43430_g2	200.688	453.11	-1.1749	1.7391e-05	0.00097834
c29992_g1	35.361	99.8015	-1.4969	1.7439e-05	0.00098026
c21683_g3	1.70921	20.2855	-3.569	1.7512e-05	0.00098355
c32016_g2	607.084	274.245	1.1464	1.7562e-05	0.00098558
c23290_g1	1673.78	761.589	1.136	1.7579e-05	0.00098578
c44016_g3	34.6344	106.005	-1.6139	1.7625e-05	0.00098679
c61880_g1	11.2311	0.278029	5.3361	1.7622e-05	0.00098679
c29587_g1	440.852	194.372	1.1815	1.7893e-05	0.0010008
c40707_g2	1424.18	3902.72	-1.4543	1.7917e-05	0.0010008
c42377_g1	130.259	49.3281	1.4009	1.7908e-05	0.0010008
c30858_g3	2066.52	5391.2	-1.3834	1.7987e-05	0.0010039
c32775_g2	16939.2	3623.29	2.225	1.8098e-05	0.0010093
c31914_g1	350.985	152.202	1.2054	1.8135e-05	0.0010105
c26729_g1	34.0231	96.9552	-1.5108	1.8159e-05	0.0010111
c35743_g2	769.137	350.084	1.1355	1.8244e-05	0.0010151
c34480_g1	188.761	454.025	-1.2662	1.8347e-05	0.00102
c42555_g1	1606.88	639.434	1.3294	1.84e-05	0.0010221
c15350_g2	20.2928	2.62697	2.9495	1.8722e-05	0.0010392
c27708_g1	23.3088	73.4805	-1.6565	1.8793e-05	0.0010423
c25080_g1	500.46	228.232	1.1328	1.8922e-05	0.0010478
c43672_g2	113.384	480.13	-2.0822	1.8918e-05	0.0010478
c36794_g2	10129.2	4596.91	1.1398	1.8989e-05	0.0010507
c42229_g9	38.5207	9.30453	2.0496	1.906e-05	0.0010539
c8007_g1	14.7762	1.16986	3.6589	1.9111e-05	0.0010558
c44288_g1	45.0808	121.601	-1.4316	1.9229e-05	0.0010615
c37448_g1	471.989	185.637	1.3463	1.9369e-05	0.0010684
c30055_g1	149.276	356.432	-1.2556	1.9429e-05	0.0010709
c25134_g1	1052.14	19.222	5.7744	1.9618e-05	0.0010805
c37046_g1	56.7777	148.328	-1.3854	1.9647e-05	0.0010812
c15344_g1	5478.12	1545.31	1.8258	1.9678e-05	0.0010815
c34812_g3	125.89	31.4511	2.001	1.9682e-05	0.0010815
c41323_g5	9.52187	0	Inf	1.9701e-05	0.0010817
c36693_g1	144.119	332.476	-1.206	1.973e-05	0.0010824
c39209_g1	93.2828	33.7896	1.465	1.9878e-05	0.0010897
c43252_g6	3.57784	51.4307	-3.8455	1.9943e-05	0.0010924
c39645_g2	199.681	452.797	-1.1812	2.0005e-05	0.001095
c42465_g3	22.2752	3.42511	2.7012	2.0184e-05	0.001104
c33625_g2	20.5526	3.17381	2.695	2.0438e-05	0.001117
c41528_g1	1748.86	817.426	1.0973	2.0481e-05	0.0011185
c18349_g1	1704.52	353.721	2.2687	2.0527e-05	0.0011201
c29380_g3	43.5485	11.0221	1.9822	2.0645e-05	0.0011248
c31463_g2	116.082	372.009	-1.6802	2.0644e-05	0.0011248
c40776_g2	46.1371	12.7204	1.8588	2.0697e-05	0.0011268
c41003_g1	334.548	149.802	1.1592	2.08e-05	0.0011315
c26449_g1	402.132	7.65388	5.7153	2.0865e-05	0.0011335
c30109_g1	255.532	966.591	-1.9194	2.0868e-05	0.0011335
c27182_g2	131.746	49.6885	1.4068	2.1038e-05	0.0011419
c25072_g1	134.506	314.488	-1.2253	2.1094e-05	0.001144
c32700_g1	114.66	302.328	-1.3988	2.1119e-05	0.0011445
c24753_g1	13.926	68.1775	-2.2915	2.1237e-05	0.0011494
c38126_g4	9.26844	0	Inf	2.1242e-05	0.0011494
c30598_g2	670.588	1495.68	-1.1573	2.1286e-05	0.0011509
c37938_g1	1017.82	423.227	1.266	2.137e-05	0.0011546
c31255_g1	50.0898	11.8737	2.0767	2.1509e-05	0.0011612
c2706_g1	14.1006	1.16065	3.6027	2.1551e-05	0.0011617
c35148_g1	119.489	294.452	-1.3012	2.1548e-05	0.0011617
c29334_g1	172.882	72.0213	1.2633	2.1594e-05	0.0011631
c44531_g1	1463.82	677.58	1.1113	2.1728e-05	0.0011695
c28319_g1	92.8712	2.3941	5.2777	2.1898e-05	0.0011777
c41612_g1	1889.88	563.894	1.7448	2.2043e-05	0.0011846
c24940_g1	90.0611	31.4017	1.5201	2.2152e-05	0.001188
c32829_g2	233.371	98.4925	1.2445	2.2157e-05	0.001188
c34384_g1	13659	6543.83	1.0616	2.2154e-05	0.001188
c43298_g1	42.8309	115.046	-1.4255	2.2187e-05	0.0011888
c35876_g1	308.157	131.39	1.2298	2.2264e-05	0.001192
c24543_g1	0.474169	26.6681	-5.8136	2.2425e-05	0.0011989
c37311_g1	1777.23	472.055	1.9126	2.2427e-05	0.0011989
c39051_g4	144.644	56.732	1.3503	2.2574e-05	0.0012059
c42162_g6	2453.9	1083.71	1.1791	2.2776e-05	0.0012158
c42425_g2	139.526	39.089	1.8357	2.2828e-05	0.0012176
c39269_g1	89.8315	30.755	1.5464	2.2949e-05	0.0012232
c35237_g1	5923.81	2733.45	1.1158	2.3021e-05	0.0012261
c32046_g1	80.6764	195.292	-1.2754	2.3053e-05	0.0012269
c42716_g1	1344.33	607.03	1.1471	2.3132e-05	0.0012301
c34009_g3	105.868	6.39616	4.0489	2.3156e-05	0.0012305
c42409_g2	132.557	393.208	-1.5687	2.3221e-05	0.001233
c23864_g1	7.18481	49.2215	-2.7763	2.3511e-05	0.0012475
c22011_g1	35.1559	6.09386	2.5283	2.3571e-05	0.0012497
c36840_g2	346.058	779.841	-1.1722	2.3751e-05	0.0012583
c39793_g1	364.436	995.85	-1.4503	2.4029e-05	0.0012721
c42194_g3	2459.28	7734.17	-1.653	2.4049e-05	0.0012722
c28904_g1	165.732	67.9203	1.2869	2.4196e-05	0.001279
c25629_g2	619.866	289.407	1.0989	2.4329e-05	0.0012834
c29794_g1	263.586	115.539	1.1899	2.4334e-05	0.0012834
c30440_g1	1144.02	2554.56	-1.159	2.4333e-05	0.0012834
c43685_g3	12.9741	48.7251	-1.909	2.4389e-05	0.0012854
c43524_g4	8.81817	0	Inf	2.4447e-05	0.0012875
c34659_g1	83.5984	204.353	-1.2895	2.454e-05	0.0012913
c42681_g1	300.704	683.269	-1.1841	2.4555e-05	0.0012913
c10266_g1	110.295	42.1504	1.3878	2.4638e-05	0.0012947
c33429_g1	71.5787	8.7451	3.033	2.4894e-05	0.0013072
c43241_g5	86.1875	16.7685	2.3617	2.4958e-05	0.0013096
c26495_g1	22.3921	3.40668	2.7165	2.5065e-05	0.0013142
c36566_g2	61.6841	20.2167	1.6094	2.5131e-05	0.0013167
c20802_g1	473.258	193.712	1.2887	2.5215e-05	0.0013201
c31253_g1	1834.68	851.9	1.1068	2.5243e-05	0.0013206
c36687_g2	8.67743	0	Inf	2.5592e-05	0.0013379
c43489_g2	67.6836	22.0793	1.6161	2.5652e-05	0.00134
c43062_g1	445.416	978.676	-1.1357	2.5675e-05	0.0013402
c35228_g3	237.619	75.419	1.6556	2.5738e-05	0.0013425
c30556_g2	3.89259	24.8019	-2.6716	2.5931e-05	0.0013516
c24733_g1	26.0983	80.1695	-1.6191	2.5973e-05	0.0013528
c15908_g1	19.8489	66.607	-1.7466	2.6007e-05	0.0013536
c31270_g2	168.849	420.031	-1.3148	2.6099e-05	0.0013574
c41765_g1	1183.82	269.515	2.135	2.623e-05	0.0013632
c14512_g1	510.768	1118.68	-1.1311	2.6259e-05	0.0013637
c22093_g1	86.8761	32.0564	1.4383	2.6288e-05	0.0013642
c26218_g1	55.8739	7.51502	2.8943	2.6509e-05	0.0013747
c10384_g1	6.43745	54.4469	-3.0803	2.6687e-05	0.0013819
c38564_g3	49.7119	133.27	-1.4227	2.6685e-05	0.0013819
c42222_g3	106.162	243.594	-1.1982	2.6878e-05	0.0013908
c30517_g1	1058.03	482.202	1.1337	2.6976e-05	0.0013938
c33499_g1	1140.26	530.458	1.1041	2.6958e-05	0.0013938
c31463_g1	54.3497	168.33	-1.6309	2.7306e-05	0.0014099
c34037_g1	559.786	248.236	1.1732	2.7447e-05	0.0014161
c22493_g1	228.138	526.896	-1.2076	2.7581e-05	0.001422
c23680_g1	707.802	255.222	1.4716	2.7657e-05	0.0014249
c26638_g1	59.7931	14.5947	2.0345	2.7871e-05	0.0014325
c33758_g1	643.172	302.163	1.0899	2.7883e-05	0.0014325
c34358_g1	71.1902	206.922	-1.5393	2.7886e-05	0.0014325
c41838_g1	1633.52	789.297	1.0493	2.7867e-05	0.0014325
c25339_g1	8.34814	36.985	-2.1474	2.7993e-05	0.0014352
c33863_g1	147.994	61.8995	1.2575	2.7999e-05	0.0014352
c37134_g4	292.014	646.7	-1.1471	2.7969e-05	0.0014352
c41353_g1	130.043	50.8977	1.3533	2.8265e-05	0.0014478
c33717_g1	2432.64	657.35	1.8878	2.8496e-05	0.0014585
c39374_g1	117.246	44.1694	1.4084	2.874e-05	0.00147
c36412_g4	15.7916	56.1037	-1.8289	2.882e-05	0.001473
c33522_g2	54.3865	136.425	-1.3268	2.8846e-05	0.0014733
c36577_g5	5.93001	28.4457	-2.2621	2.9022e-05	0.0014812
c29792_g1	78.4479	28.2973	1.4711	2.9184e-05	0.0014884
c40478_g1	1287.02	571.942	1.1701	2.9245e-05	0.0014905
c41260_g1	431.281	164.154	1.3936	2.929e-05	0.0014917
c31525_g1	1279.46	595.908	1.1024	2.9324e-05	0.0014923
c25575_g1	10.7808	103.745	-3.2665	2.937e-05	0.0014936
c39927_g2	465.902	211.331	1.1405	2.9409e-05	0.0014945
c35053_g5	12.8136	45.947	-1.8423	2.9548e-05	0.0015005
c32579_g1	750.867	344.118	1.1257	2.9616e-05	0.0015029
c18054_g1	244.404	67.1194	1.8645	2.9808e-05	0.0015115
c32953_g1	79.0805	191.66	-1.2772	2.9877e-05	0.0015139
c30944_g1	22.8247	4.03554	2.4998	2.9942e-05	0.0015162
c21812_g1	592.17	1237.54	-1.0634	3.0003e-05	0.0015182
c20456_g1	39.5765	10.1027	1.9699	3.0159e-05	0.001525
c40404_g1	82.037	28.4303	1.5288	3.02e-05	0.0015259
c34018_g1	1012.54	480.098	1.0766	3.0412e-05	0.0015346
c36893_g1	46.8647	13.4338	1.8026	3.0414e-05	0.0015346
c21682_g2	80.0387	318.858	-1.9941	3.0663e-05	0.0015461
c21858_g1	251.981	90.6334	1.4752	3.0789e-05	0.0015513
c26832_g1	199.941	82.1297	1.2836	3.0893e-05	0.0015546
c37118_g3	143.98	40.1532	1.8423	3.0899e-05	0.0015546
c41888_g2	739.563	333.579	1.1486	3.1099e-05	0.0015636
c41864_g2	306.697	133.054	1.2048	3.1303e-05	0.0015727
c36830_g1	218.033	500.558	-1.199	3.1331e-05	0.001573
c28916_g1	63387	29782.8	1.0897	3.1494e-05	0.0015801
c36412_g2	7.68594	203.025	-4.7233	3.1678e-05	0.0015882
c26264_g1	6.64881	31.2502	-2.2327	3.1708e-05	0.0015886
c41375_g1	127.259	397.603	-1.6436	3.1756e-05	0.0015899
c27460_g1	29.3977	6.29662	2.2231	3.1962e-05	0.0015985
c43489_g1	74.8082	26.6918	1.4868	3.1973e-05	0.0015985
c37156_g1	449.246	951.653	-1.0829	3.2029e-05	0.0016002
c26876_g1	66.6429	165.691	-1.314	3.232e-05	0.0016136
c22282_g1	29.5722	6.67756	2.1468	3.2395e-05	0.0016139
c25652_g1	1755.62	773.045	1.1834	3.2385e-05	0.0016139
c44363_g2	780.77	1674.04	-1.1004	3.236e-05	0.0016139
c26202_g1	100.462	37.91	1.406	3.257e-05	0.0016209
c65341_g1	149.476	58.5694	1.3517	3.2581e-05	0.0016209
c45202_g1	0.694903	13.6783	-4.2989	3.2613e-05	0.0016213
c30013_g1	9.32039	37.9351	-2.0251	3.2776e-05	0.0016272
c31052_g1	796.622	375.544	1.0849	3.2776e-05	0.0016272
c2054_g1	8.89294	0	Inf	3.2928e-05	0.0016336
c38316_g2	11332.2	2644.69	2.0993	3.3145e-05	0.0016432
c35819_g1	106.809	39.7413	1.4263	3.3417e-05	0.0016556
c42230_g1	540.825	1165.93	-1.1082	3.3445e-05	0.0016558
c28175_g1	147.776	21.7494	2.7644	3.3608e-05	0.0016627
c33867_g1	234.568	101.638	1.2066	3.3836e-05	0.0016728
c43668_g6	371.228	168.167	1.1424	3.3917e-05	0.0016756
c2269_g1	2.29608	18.7716	-3.0313	3.4149e-05	0.0016859
c38952_g1	3915.74	1891.25	1.0499	3.4213e-05	0.0016879
c37354_g2	2.33814	23.7997	-3.3475	3.4585e-05	0.0017051
c37666_g7	1614.02	766.713	1.0739	3.4703e-05	0.0017097
c37361_g2	2025.49	5453.01	-1.4288	3.4772e-05	0.0017119
c22400_g1	127.842	25.3619	2.3336	3.5129e-05	0.0017283
c34551_g1	23.8151	71.5279	-1.5866	3.5166e-05	0.0017289
c33507_g3	2210.83	6064.7	-1.4558	3.535e-05	0.0017352
c36143_g1	117.6	27.9001	2.0756	3.5321e-05	0.0017352
c42804_g1	4.11798	24.1807	-2.5538	3.5368e-05	0.0017352
c38913_g1	74.8825	26.7152	1.487	3.5396e-05	0.0017354
c31164_g1	60.4958	150.791	-1.3176	3.5605e-05	0.0017445
c27704_g1	24.6222	4.30435	2.5161	3.569e-05	0.001747
c34530_g1	52.8098	135.649	-1.361	3.5707e-05	0.001747
c37902_g1	825.732	1791.66	-1.1175	3.5957e-05	0.0017581
c11651_g1	1.96265	23.4547	-3.579	3.6091e-05	0.0017628
c31991_g1	152.012	61.7702	1.2992	3.6153e-05	0.0017628
c34298_g1	31.8293	141.705	-2.1545	3.6114e-05	0.0017628
c35169_g1	212.75	91.7974	1.2126	3.6152e-05	0.0017628
c29615_g1	108.51	41.2435	1.3956	3.627e-05	0.0017673
c24676_g1	10.3435	38.2267	-1.8859	3.6315e-05	0.0017682
c35415_g4	26.844	78.2749	-1.5439	3.6459e-05	0.0017716
c36198_g2	116.339	269.324	-1.211	3.6436e-05	0.0017716
c3663_g1	0	25.1465	#NAME?	3.6448e-05	0.0017716
c27258_g1	317.346	140.536	1.1751	3.6558e-05	0.0017752
c33805_g1	119.945	36.0787	1.7332	3.6661e-05	0.001779
c38529_g1	2490.35	1196.05	1.0581	3.6836e-05	0.0017863
c28721_g1	270.833	91.9163	1.559	3.7084e-05	0.0017971
c37790_g5	77.8116	27.4294	1.5043	3.7251e-05	0.0018027
c38428_g7	8.49877	0	Inf	3.7247e-05	0.0018027
c29174_g1	72.4229	26.1634	1.4689	3.7424e-05	0.0018086
c9102_g1	8.48474	0	Inf	3.7415e-05	0.0018086
c26065_g1	43.734	11.3933	1.9406	3.7476e-05	0.0018099
c57690_g1	0	9.87564	#NAME?	3.7653e-05	0.0018172
c34297_g1	101.632	38.5892	1.3971	3.7738e-05	0.0018201
c42377_g2	1805.7	384.647	2.2309	3.779e-05	0.0018213
c30539_g1	90.0036	34.6941	1.3753	3.7859e-05	0.0018234
c31184_g1	2515.99	1185.64	1.0855	3.8449e-05	0.0018506
c40965_g1	244.42	522.12	-1.095	3.8526e-05	0.001853
c43559_g3	2622.56	1235.55	1.0858	3.8634e-05	0.0018569
c18982_g1	165.633	67.2245	1.3009	3.8744e-05	0.001861
c38940_g3	8.32998	0	Inf	3.9353e-05	0.001889
c39711_g4	1234.74	598.605	1.0445	3.9476e-05	0.0018936
c41510_g3	1600.57	3358.66	-1.0693	3.9611e-05	0.0018988
c40870_g1	3456.51	1625.11	1.0888	3.9846e-05	0.0019087
c39885_g4	618.588	289.558	1.0951	3.9924e-05	0.0019112
c20339_g1	129.512	2.019	6.0033	4.0062e-05	0.0019165
c43052_g1	49.555	162.395	-1.7124	4.0358e-05	0.0019294
c39439_g4	25.6126	3.76672	2.7655	4.0652e-05	0.0019421
c29937_g1	117.459	45.8332	1.3577	4.0769e-05	0.0019464
c38416_g1	284.353	122.863	1.2106	4.1035e-05	0.0019578
c43125_g3	68.4176	24.4399	1.4851	4.1245e-05	0.0019665
c31208_g1	47.3348	14.5668	1.7002	4.1321e-05	0.0019675
c33260_g1	106.784	249.937	-1.2269	4.1313e-05	0.0019675
c23306_g1	17.2656	58.1424	-1.7517	4.1522e-05	0.0019744
c23481_g1	13.4804	51.5084	-1.9339	4.1505e-05	0.0019744
c30637_g1	6.9542	79.0442	-3.5067	4.1577e-05	0.0019757
c38490_g1	517.811	1103.11	-1.0911	4.1694e-05	0.0019799
c265_g1	2.02862	26.8307	-3.7253	4.1736e-05	0.0019806
c20433_g1	126.875	20.8784	2.6033	4.1798e-05	0.0019822
c27614_g2	2.3101	18.4551	-2.998	4.1991e-05	0.00199
c21646_g1	73.3087	25.2381	1.5384	4.2285e-05	0.0020026
c37650_g1	130.994	43.8321	1.5794	4.2513e-05	0.0020121
c38468_g3	139.183	320.09	-1.2015	4.2637e-05	0.0020166
c35204_g1	362.308	111.935	1.6946	4.2862e-05	0.0020252
c44824_g1	14.3592	0	Inf	4.2875e-05	0.0020252
c34912_g2	1755.06	648.551	1.4362	4.3452e-05	0.0020511
c24480_g1	330.647	49.8445	2.7298	4.3953e-05	0.0020733
c32513_g1	92.8449	34.3097	1.4362	4.4172e-05	0.0020823
c43311_g2	68.361	167.045	-1.289	4.4403e-05	0.0020918
c39250_g1	414.094	878.043	-1.0843	4.4544e-05	0.002097
c37134_g2	235.658	1301.98	-2.4659	4.4593e-05	0.0020979
c26878_g1	197.254	85.7881	1.2012	4.4769e-05	0.0021048
c31112_g1	7640.08	3788.29	1.012	4.484e-05	0.0021068
c36444_g1	581.109	263.131	1.143	4.4896e-05	0.002108
c39359_g3	819.448	342.603	1.2581	4.4997e-05	0.0021113
c32146_g2	59.7077	0.891834	6.065	4.5265e-05	0.0021225
c35591_g1	1065.8	2236.89	-1.0696	4.5311e-05	0.0021233
c16799_g1	19.3648	0.580325	5.0604	4.5425e-05	0.0021272
c11534_g1	21.7585	3.80267	2.5165	4.5482e-05	0.0021285
c42477_g1	67.331	159.503	-1.2442	4.5829e-05	0.0021423
c626_g1	0	10.287	#NAME?	4.5838e-05	0.0021423
c30974_g3	675.338	291.992	1.2097	4.5921e-05	0.0021434
c33306_g1	34624.2	3148.28	3.4591	4.5922e-05	0.0021434
c31342_g1	49.1281	122.485	-1.318	4.6124e-05	0.0021514
c26418_g1	0.333429	11.7014	-5.1332	4.6456e-05	0.0021655
c39186_g3	67.5091	22.7349	1.5702	4.65e-05	0.0021661
c42123_g1	658.624	3910.22	-2.5697	4.6928e-05	0.0021846
c35815_g1	259.779	569.682	-1.1329	4.6965e-05	0.0021849
c28015_g1	63.3273	153.364	-1.2761	4.7179e-05	0.0021934
c29981_g1	1.68117	25.8869	-3.9447	4.7256e-05	0.0021956
c12713_g1	47.4381	14.6211	1.698	4.7388e-05	0.0022003
c36742_g3	53.496	13.6298	1.9727	4.7438e-05	0.0022011
c27368_g1	26.3797	5.16855	2.3516	4.7503e-05	0.0022027
c37677_g5	2340.74	1123.41	1.0591	4.7597e-05	0.0022042
c37809_g1	300.357	135.454	1.1489	4.7592e-05	0.0022042
c42031_g1	300.266	626.609	-1.0613	4.7802e-05	0.0022123
c41482_g4	72.8632	25.9689	1.4884	4.7962e-05	0.0022182
c30438_g1	196.461	83.2109	1.2394	4.8048e-05	0.0022207
c31823_g1	26.8918	98.0262	-1.866	4.8544e-05	0.0022422
c21078_g1	174.804	76.5075	1.1921	4.8933e-05	0.0022587
c33694_g1	282.209	126.797	1.1542	4.9132e-05	0.0022664
c25330_g1	112.423	26.0537	2.1094	4.9581e-05	0.0022857
c31315_g1	498.141	150.218	1.7295	4.9909e-05	0.0022993
c30424_g1	7834.6	3828.34	1.0331	4.9945e-05	0.0022994
c34256_g1	605.448	1309.37	-1.1128	5.004e-05	0.0023008
c36411_g1	225.724	101.065	1.1593	5.0016e-05	0.0023008
c43859_g2	79.2949	184.067	-1.2149	5.0178e-05	0.0023057
c27441_g1	967.797	453.941	1.0922	5.0276e-05	0.0023087
c42012_g1	1463.83	687.458	1.0904	5.077e-05	0.0023299
c34919_g1	445.746	202.47	1.1385	5.0937e-05	0.002336
c23478_g1	1306.37	623.588	1.0669	5.1164e-05	0.0023434
c38929_g4	249.318	112.222	1.1516	5.1137e-05	0.0023434
c23475_g1	1721.23	812.964	1.0822	5.1503e-05	0.0023564
c43231_g3	2215.06	1098.31	1.0121	5.1514e-05	0.0023564
c40551_g6	16.204	2.0918	2.9535	5.1942e-05	0.0023744
c28385_g1	295.656	68.0819	2.1186	5.2283e-05	0.0023885
c30290_g5	82.5549	30.7943	1.4227	5.2636e-05	0.0024031
c28690_g1	82.7023	22.9444	1.8498	5.3561e-05	0.0024437
c34053_g2	10.6162	39.5185	-1.8963	5.3688e-05	0.0024479
c44049_g3	55.135	18.4936	1.5759	5.386e-05	0.0024542
c28151_g1	236.312	106.594	1.1486	5.393e-05	0.0024558
c30157_g1	95.9367	242.085	-1.3354	5.4033e-05	0.0024589
c40988_g1	60.0216	144.594	-1.2685	5.4238e-05	0.0024667
c33253_g3	104.167	238.359	-1.1942	5.4505e-05	0.0024773
c19355_g1	3.49319	21.4379	-2.6175	5.4566e-05	0.0024785
c19908_g1	217.74	77.5047	1.4903	5.475e-05	0.0024843
c42017_g2	125.698	377.926	-1.5881	5.4764e-05	0.0024843
c31876_g2	195.588	85.4616	1.1945	5.497e-05	0.002492
c28509_g1	502.049	232.91	1.1081	5.5123e-05	0.0024964
c36064_g1	1689.64	3435.24	-1.0237	5.5137e-05	0.0024964
c40378_g1	75.1903	17.0825	2.138	5.5255e-05	0.0025002
c5512_g1	3.60589	21.2437	-2.5586	5.5442e-05	0.002507
c39953_g1	173.894	749.815	-2.1083	5.5634e-05	0.0025141
c33014_g1	305.948	656.24	-1.1009	5.5835e-05	0.0025215
c29018_g1	8.80415	35.6793	-2.0188	5.5897e-05	0.0025228
c31769_g1	6.98224	31.2825	-2.1636	5.6006e-05	0.0025244
c37516_g3	103.448	40.203	1.3635	5.5987e-05	0.0025244
c38645_g1	95.8421	36.8553	1.3788	5.6262e-05	0.0025344
c27184_g1	186.316	79.6776	1.2255	5.6372e-05	0.0025366
c32338_g1	214.135	466.707	-1.124	5.6381e-05	0.0025366
c30563_g1	3.45112	21.2572	-2.6228	5.7001e-05	0.0025628
c36716_g3	5.63451	27.172	-2.2698	5.7341e-05	0.0025764
c38159_g1	218.005	93.4588	1.222	5.7683e-05	0.0025902
c32608_g1	34.4797	3.5188	3.2926	5.7805e-05	0.0025924
c40504_g2	158.856	352.961	-1.1518	5.7789e-05	0.0025924
c24904_g1	435.706	129.182	1.7539	5.788e-05	0.0025941
c29197_g1	2550.45	1221.96	1.0616	5.8701e-05	0.0026292
c36311_g4	27.3176	5.81921	2.2309	5.8922e-05	0.0026375
c36897_g1	799.478	383.441	1.0601	5.9102e-05	0.0026439
c14085_g1	58.581	144.757	-1.3051	5.9236e-05	0.0026482
c39414_g1	377.761	178.618	1.0806	5.9336e-05	0.002651
c34127_g1	1201.39	574.416	1.0645	5.9416e-05	0.0026513
c43531_g1	106.515	267.158	-1.3266	5.9395e-05	0.0026513
c38531_g3	273.927	121.466	1.1732	6.0469e-05	0.0026965
c33319_g2	357.077	166.593	1.0999	6.0677e-05	0.0027024
c42734_g2	561.59	265.248	1.0822	6.0655e-05	0.0027024
c30496_g1	515.496	239.781	1.1042	6.0856e-05	0.0027087
c33186_g1	122.737	37.0362	1.7286	6.1013e-05	0.002714
c32283_g1	1.82191	135.878	-6.2207	6.1212e-05	0.0027211
c28512_g1	39.4509	11.2784	1.8065	6.1306e-05	0.0027228
c35971_g1	504.445	1093.67	-1.1164	6.1327e-05	0.0027228
c38476_g1	76.1887	181.948	-1.2559	6.1463e-05	0.0027237
c38710_g1	2004.62	337.139	2.5719	6.1456e-05	0.0027237
c42327_g1	10.9449	70.241	-2.682	6.1412e-05	0.0027237
c41814_g1	790.749	368.464	1.1017	6.1584e-05	0.0027274
c35714_g2	143.668	322.547	-1.1668	6.1894e-05	0.0027394
c36688_g1	28.6997	82.2981	-1.5198	6.2034e-05	0.0027439
c29752_g1	156.213	48.0516	1.7009	6.2182e-05	0.0027487
c42709_g2	51.1801	16.5465	1.6291	6.2257e-05	0.0027504
c41209_g2	365.174	166.523	1.1329	6.2553e-05	0.0027617
c40306_g2	8103.44	3423.69	1.243	6.2677e-05	0.0027655
c35972_g1	361.21	167.624	1.1076	6.3038e-05	0.0027797
c31822_g3	7.85581	0	Inf	6.3259e-05	0.0027877
c36073_g1	811.257	1804.55	-1.1534	6.3359e-05	0.0027904
c32450_g1	134.541	55.01	1.2903	6.3416e-05	0.0027911
c32350_g1	987.565	477.502	1.0484	6.3457e-05	0.0027912
c32586_g6	394.34	179.958	1.1318	6.3615e-05	0.0027964
c30614_g1	896.822	426.218	1.0732	6.374e-05	0.0028002
c41143_g1	296.126	132.287	1.1625	6.3781e-05	0.0028003
c12202_g1	134.701	51.1032	1.3983	6.401e-05	0.0028086
c42075_g3	75.8806	358.637	-2.2407	6.4534e-05	0.0028298
c2855_g1	39.2436	10.7282	1.8711	6.4735e-05	0.0028351
c32843_g2	123.676	50.533	1.2913	6.4725e-05	0.0028351
c16286_g1	1548.07	664.903	1.2193	6.5449e-05	0.0028629
c26861_g1	14.7721	113.261	-2.9387	6.545e-05	0.0028629
c42314_g4	19.0105	65.485	-1.7844	6.5648e-05	0.0028698
c33339_g1	1281.09	627.769	1.0291	6.5886e-05	0.0028784
c29966_g1	4830.69	2340.91	1.0452	6.6055e-05	0.002884
c41499_g1	215.564	463.605	-1.1048	6.6173e-05	0.0028874
c34652_g2	139.128	301.078	-1.1137	6.646e-05	0.0028981
c30648_g1	324.816	148.756	1.1267	6.7002e-05	0.00292
c40261_g1	803.53	1820.69	-1.1801	6.7072e-05	0.0029212
c33369_g1	441.693	203.39	1.1188	6.8145e-05	0.0029662
c41036_g3	7.00563	31.9341	-2.1885	6.8391e-05	0.0029751
c28927_g1	301.915	963.514	-1.6742	6.8672e-05	0.0029854
c22317_g1	808.515	374.877	1.1089	6.9751e-05	0.0030305
c16605_g1	0	9.22926	#NAME?	6.9863e-05	0.0030335
c35653_g3	107.512	246.357	-1.1963	6.9943e-05	0.0030351
c34094_g2	9677.8	1778.78	2.4438	7.0161e-05	0.003039
c41731_g1	452.18	998.25	-1.1425	7.0097e-05	0.003039
c43322_g3	85.9489	557.986	-2.6987	7.0132e-05	0.003039
c42823_g3	67.5418	327.847	-2.2792	7.0425e-05	0.0030486
c28824_g1	102.544	608.958	-2.5701	7.0887e-05	0.0030667
c40797_g4	248.382	111.285	1.1583	7.1538e-05	0.0030921
c43125_g1	684.22	1465.47	-1.0988	7.1562e-05	0.0030921
c40470_g1	172.311	382.996	-1.1523	7.165e-05	0.0030941
c25622_g1	11.2311	0.589538	4.2518	7.1775e-05	0.0030976
c40821_g1	904.37	435.718	1.0535	7.2632e-05	0.0031326
c32903_g1	701.743	344.57	1.0261	7.2827e-05	0.0031354
c42589_g3	38.3706	98.0649	-1.3537	7.2824e-05	0.0031354
c65955_g1	558.585	271.332	1.0417	7.2786e-05	0.0031354
c28401_g1	35.8642	9.89069	1.8584	7.3399e-05	0.0031581
c37694_g6	358.716	167.23	1.101	7.3553e-05	0.0031628
c26970_g1	43.344	13.3392	1.7002	7.3603e-05	0.003163
c32178_g2	64.4813	22.3899	1.526	7.399e-05	0.0031758
c42201_g1	410.19	862.362	-1.072	7.3955e-05	0.0031758
c29101_g1	2.85024	19.9356	-2.8062	7.4389e-05	0.003191
c38228_g2	92.2689	35.3675	1.3834	7.4495e-05	0.0031936
c31011_g1	1174.03	564.134	1.0574	7.4968e-05	0.00321
c44408_g1	160.174	352.309	-1.1372	7.4942e-05	0.00321
c28017_g1	20.8766	76.102	-1.866	7.5157e-05	0.0032162
c33586_g6	406.989	193.508	1.0726	7.5625e-05	0.0032342
c28841_g1	356.339	26.8273	3.7315	7.5741e-05	0.0032372
c35349_g1	586.821	1466.77	-1.3216	7.6084e-05	0.00325
c42502_g1	43.6623	12.9349	1.7551	7.6142e-05	0.0032505
c33418_g1	34.9299	9.63356	1.8583	7.634e-05	0.003257
c41101_g2	2386.73	1204.95	0.98606	7.6506e-05	0.0032621
c29941_g1	308.106	140.592	1.1319	7.6564e-05	0.0032626
c28852_g1	246.772	112.431	1.1341	7.6622e-05	0.0032631
c31680_g1	74.7407	212.847	-1.5099	7.702e-05	0.0032781
c41544_g1	241.776	43.8739	2.4622	7.7173e-05	0.0032827
c38646_g1	446.3	27.2378	4.0343	7.7257e-05	0.0032843
c24364_g1	29.6926	3.54891	3.0647	7.7352e-05	0.0032863
c43463_g1	20.8247	64.4378	-1.6296	7.7434e-05	0.0032879
c39463_g1	795.308	392.548	1.0186	7.8086e-05	0.0033136
c33062_g1	11.3817	40.0958	-1.8167	7.8508e-05	0.003329
c37782_g1	266.175	26.2774	3.3405	7.8544e-05	0.003329
c28094_g1	121.893	271.266	-1.1541	7.925e-05	0.0033569
c35703_g10	46.2649	14.8113	1.6432	7.94e-05	0.0033612
c30120_g1	2.37084	45.6551	-4.2673	7.9642e-05	0.0033695
c34046_g1	274.058	578.61	-1.0781	7.9699e-05	0.0033699
c28931_g1	346.415	1038.27	-1.5836	7.9976e-05	0.0033796
c34756_g1	432.962	202.046	1.0996	8.054e-05	0.0034014
c34566_g2	89.9463	16.2961	2.4645	8.084e-05	0.003412
c42255_g5	4.04321	23.9536	-2.5667	8.0939e-05	0.0034142
c38416_g2	321.273	99.7718	1.6871	8.1188e-05	0.0034227
c15804_g1	78.0252	186.494	-1.2571	8.1241e-05	0.0034229
c27222_g1	42.5254	12.3905	1.7791	8.2311e-05	0.0034638
c38874_g2	1767.22	868.504	1.0249	8.2275e-05	0.0034638
c36552_g2	700.411	1418.01	-1.0176	8.2593e-05	0.0034737
c41587_g4	11.885	43.6806	-1.8779	8.2918e-05	0.0034853
c41243_g2	64.1842	17.5295	1.8724	8.3296e-05	0.0034991
c37584_g1	1134.5	548.926	1.0474	8.3674e-05	0.0035129
c31591_g1	85.7267	200.309	-1.2244	8.3825e-05	0.0035171
c27138_g1	14.7015	1.71671	3.0982	8.4e-05	0.0035224
c16032_g2	26.6711	85.8108	-1.6859	8.4127e-05	0.0035256
c30209_g1	66.091	5.51691	3.5825	8.4235e-05	0.0035281
c5553_g1	0.68088	28.1603	-5.3701	8.4744e-05	0.0035473
c37147_g6	544.872	260.816	1.0629	8.5082e-05	0.0035594
c38655_g1	569.524	1189.88	-1.063	8.5692e-05	0.0035828
c29238_g1	119.937	269.661	-1.1689	8.5815e-05	0.0035858
c38607_g1	368.755	168.826	1.1271	8.6042e-05	0.0035932
c33073_g1	7417.02	3736.34	0.98922	8.6558e-05	0.0036126
c30076_g1	35.0344	124.824	-1.8331	8.6754e-05	0.0036186
c34054_g1	370.638	168.982	1.1331	8.7361e-05	0.0036418
c30844_g1	79.4279	30.2825	1.3912	8.8185e-05	0.0036697
c35162_g1	430.9	202.574	1.0889	8.8167e-05	0.0036697
c42198_g1	301.875	641.145	-1.0867	8.8126e-05	0.0036697
c12182_g1	21.6312	3.21651	2.7495	8.8536e-05	0.0036822
c29600_g1	107.237	32.9976	1.7004	8.8771e-05	0.0036897
c31495_g1	652.654	314.742	1.0521	8.8821e-05	0.0036897
c35083_g1	77.7561	177.506	-1.1908	8.9254e-05	0.0037055
c31422_g1	274.109	574.916	-1.0686	8.9611e-05	0.0037181
c43616_g1	180.868	385.396	-1.0914	8.9666e-05	0.0037182
c44412_g3	27.1297	110.317	-2.0237	9.0522e-05	0.0037516
c36211_g1	253.423	535.354	-1.0789	9.1593e-05	0.0037937
c34290_g1	7.67715	0	Inf	9.2319e-05	0.0038216
c42629_g5	134.683	303.99	-1.1745	9.3177e-05	0.0038548
c41190_g2	122.312	52.4531	1.2215	9.364e-05	0.0038718
c31651_g1	353.095	107.017	1.7222	9.4097e-05	0.0038845
c34670_g1	83.0816	28.5489	1.5411	9.4029e-05	0.0038845
c40187_g1	2141.98	1059.25	1.0159	9.4113e-05	0.0038845
c5685_g1	38.7098	11.538	1.7463	9.4698e-05	0.0039064
c25201_g1	9.40504	0.302296	4.9594	9.5003e-05	0.0039167
c26250_g1	52.5662	17.7074	1.5698	9.5149e-05	0.0039204
c18831_g1	7.57847	0	Inf	9.54e-05	0.0039281
c28765_g1	69.6146	25.8752	1.4278	9.5446e-05	0.0039281
c42268_g1	710.732	344.663	1.0441	9.5648e-05	0.0039341
c24462_g1	162.209	69.3276	1.2264	9.5935e-05	0.0039391
c29190_g1	12.9642	43.9227	-1.7604	9.5885e-05	0.0039391
c41482_g2	479.998	209.96	1.1929	9.5934e-05	0.0039391
c16828_g2	25.4875	5.20203	2.2926	9.663e-05	0.0039654
c35874_g4	1299.99	637.037	1.029	9.7203e-05	0.0039866
c36084_g2	825.158	399.051	1.0481	9.7281e-05	0.0039875
c37377_g1	419.319	198.129	1.0816	9.7877e-05	0.0040095
c29977_g1	549.581	1627.06	-1.5659	9.7984e-05	0.0040117
c34373_g1	76.8998	16.1179	2.2543	9.8272e-05	0.0040211
c34237_g1	1389.51	689.343	1.0113	9.8965e-05	0.0040471
c38498_g2	533.52	1155.6	-1.115	9.9232e-05	0.0040557
c30829_g1	2187.35	1075.6	1.024	9.9328e-05	0.0040573
c40583_g1	953.147	457.28	1.0596	9.9821e-05	0.0040751
c30038_g2	1736.43	864.322	1.0065	9.9966e-05	0.0040787
c38470_g2	172.068	367.615	-1.0952	0.00010133	0.0041321
c32872_g1	623.937	196.63	1.6659	0.00010149	0.004136
c39783_g1	3230.07	1568.55	1.0421	0.00010184	0.0041479
c33194_g1	12091.1	2212.94	2.4499	0.00010202	0.0041506
c42347_g3	70.2214	536.218	-2.9328	0.000102	0.0041506
c28222_g1	125.007	52.6368	1.2479	0.00010214	0.0041531
c39409_g2	139.709	61.612	1.1811	0.00010295	0.0041836
c37165_g3	20.0124	59.9352	-1.5825	0.00010326	0.0041917
c9365_g1	33.6919	0.302296	6.8003	0.00010327	0.0041917
c40683_g2	341.538	162.194	1.0743	0.00010349	0.0041982
c25406_g1	82.9258	187.69	-1.1785	0.00010361	0.0042008
c19414_g1	12.8416	1.16065	3.4678	0.00010395	0.0042076
c31575_g1	20.8464	56.3224	-1.4339	0.0001039	0.0042076
c38884_g1	178.963	408.856	-1.1919	0.00010396	0.0042076
c29211_g2	132.655	364.463	-1.4581	0.00010441	0.0042237
c26538_g1	105.285	231.033	-1.1338	0.00010511	0.0042496
c33105_g1	2600.24	801.911	1.6971	0.00010541	0.0042591
c42279_g1	177.498	415.061	-1.2255	0.0001055	0.0042604
c35776_g1	515.101	1085.86	-1.0759	0.0001057	0.0042661
c41164_g4	264.041	768.248	-1.5408	0.00010578	0.0042669
c27182_g1	81.5384	27.5771	1.564	0.00010633	0.0042867
c29633_g1	2422.01	1193.36	1.0212	0.00010648	0.0042902
c22634_g1	31.2009	82.6987	-1.4063	0.00010683	0.0043017
c41415_g3	512.274	1036.59	-1.0169	0.00010734	0.00432
c32440_g1	270.073	123.75	1.1259	0.00010766	0.0043302
c41744_g1	1459.7	704.964	1.0501	0.00010795	0.0043397
c22057_g1	91.9746	37.3573	1.2998	0.00010815	0.0043454
c43386_g2	217.576	455.299	-1.0653	0.00010918	0.0043839
c41973_g6	172.741	78.4613	1.1386	0.00010941	0.0043909
c31605_g3	24.1917	176.168	-2.8644	0.00010977	0.0044029
c36153_g1	201.462	422.095	-1.0671	0.00011001	0.00441
c31035_g1	114.744	49.5174	1.2124	0.00011036	0.0044214
c13105_g1	0.347451	10.6311	-4.9353	0.00011048	0.0044237
c24895_g1	24.5859	140.861	-2.5184	0.00011097	0.0044409
c38869_g3	1486.19	738.494	1.009	0.00011106	0.0044418
c37603_g3	521.753	250.887	1.0563	0.00011122	0.0044457
c73_g1	17.1861	1.16986	3.8768	0.00011148	0.0044536
c32724_g2	32.7372	87.0701	-1.4112	0.00011195	0.00447
c22586_g2	189.684	54.9172	1.7883	0.00011209	0.0044731
c25555_g1	21.1576	94.5046	-2.1592	0.00011268	0.0044942
c30725_g1	113.557	37.8304	1.5858	0.00011301	0.0045045
c32774_g1	42.3437	13.4061	1.6593	0.00011346	0.0045193
c38122_g1	237.701	106.201	1.1624	0.0001135	0.0045193
c25207_g1	25.4339	2.61775	3.2804	0.00011419	0.0045439
c35983_g1	43.4614	14.149	1.619	0.00011455	0.0045559
c42704_g1	510.719	1054.78	-1.0463	0.00011476	0.0045616
c43208_g2	203.108	428.672	-1.0776	0.00011492	0.0045655
c28388_g1	16.2518	52.5532	-1.6932	0.00011518	0.0045732
c42751_g1	62.3862	140.943	-1.1758	0.00011526	0.0045739
c43094_g1	773.715	1551.58	-1.0039	0.00011538	0.0045761
c29827_g1	1.94862	15.9302	-3.0312	0.00011551	0.0045786
c24598_g1	236.817	110.18	1.1039	0.00011593	0.0045876
c40708_g4	1388.47	681.304	1.0271	0.00011593	0.0045876
c42962_g2	3.39038	23.726	-2.807	0.00011589	0.0045876
c26171_g1	85.8293	17.1913	2.3198	0.00011604	0.0045895
c27217_g1	9.97322	36.6381	-1.8772	0.00011672	0.0046136
c40833_g3	142.248	305.835	-1.1043	0.0001168	0.0046144
c38001_g1	4453.32	1017.83	2.1294	0.00011705	0.0046217
c27253_g2	76.3388	29.7953	1.3573	0.00011793	0.0046537
c26012_g1	21.0039	0.287242	6.1922	0.00011808	0.0046572
c37789_g1	46.8902	117.971	-1.3311	0.00011869	0.0046785
c38247_g1	56.9781	19.6207	1.538	0.00011904	0.0046897
c34224_g3	3.15976	19.2044	-2.6036	0.00011958	0.0047084
c37471_g1	272.672	559.583	-1.0372	0.00011974	0.0047121
c20499_g1	179.135	80.5052	1.1539	0.00012032	0.004732
c22626_g1	112.082	237.622	-1.0841	0.00012038	0.004732
c24826_g1	9.70576	36.5828	-1.9143	0.0001207	0.0047407
c30387_g1	107.68	237.128	-1.1389	0.00012073	0.0047407
c26938_g1	135.892	57.0809	1.2514	0.00012113	0.0047538
c27077_g1	62.7913	22.6412	1.4716	0.00012136	0.0047599
c37694_g3	226.272	105.314	1.1034	0.00012227	0.0047906
c38608_g2	99.539	221.782	-1.1558	0.00012223	0.0047906
c35757_g1	45.222	110.798	-1.2928	0.00012235	0.004791
c41714_g1	59.1906	138.547	-1.2269	0.0001226	0.0047981
c31049_g1	1127.74	553.81	1.026	0.00012315	0.0048169
c28021_g1	251.598	116.159	1.115	0.00012323	0.0048173
c20621_g1	27.9034	69.7356	-1.3215	0.0001238	0.0048363
c43289_g1	1098.85	2202.74	-1.0033	0.00012385	0.0048363
c33287_g1	23.1026	394.287	-4.0931	0.00012431	0.0048488
c42583_g2	16.4901	49.3487	-1.5814	0.00012428	0.0048488
c29322_g1	109.99	15.1078	2.864	0.00012514	0.0048758
c36446_g3	918.101	342.672	1.4218	0.00012509	0.0048758
c18707_g2	0	8.66062	#NAME?	0.00012592	0.0049037
c27008_g1	203.174	429.976	-1.0815	0.00012617	0.0049107
c39953_g2	442.727	168.751	1.3915	0.00012686	0.004935
c34118_g1	1777.98	880.757	1.0134	0.00012698	0.0049367
c28216_g1	116.253	36.5413	1.6697	0.00012785	0.0049681
c33051_g1	16.4335	2.35478	2.803	0.0001289	0.0050061
c41782_g1	336.255	157.197	1.097	0.00012901	0.0050077
c38964_g1	1315.58	666.361	0.98132	0.00012936	0.0050183
c8023_g1	100.822	32.8585	1.6175	0.00013003	0.0050415
c36848_g2	2176.9	1075.44	1.0174	0.00013063	0.005062
c40241_g3	2014.85	4022.66	-0.99747	0.00013079	0.0050654
c19210_g1	16.3494	2.29456	2.8329	0.00013093	0.0050682
c27754_g1	479.858	110.515	2.1184	0.00013163	0.0050927
c31375_g1	38.4926	453.546	-3.5586	0.00013317	0.0051492
c35676_g1	231.487	79.0758	1.5496	0.00013335	0.0051533
c41578_g1	1429.69	548.806	1.3813	0.00013352	0.0051566
c42344_g1	210.281	438.313	-1.0596	0.00013358	0.0051566
c26397_g1	13.7251	56.5279	-2.0421	0.00013429	0.0051782
c33199_g2	30.2328	75.5106	-1.3206	0.00013433	0.0051782
c33586_g5	40.1208	93.8893	-1.2266	0.00013435	0.0051782
c36641_g3	28.7319	178.227	-2.633	0.00013469	0.0051883
c37985_g1	445.452	899.361	-1.0136	0.00013551	0.0052172
c27951_g1	87.7831	26.6642	1.719	0.00013565	0.0052196
c25324_g1	207.709	93.1191	1.1574	0.00013582	0.0052232
c27920_g2	81.1584	178.902	-1.1404	0.00013599	0.005227
c20742_g2	90.7499	37.568	1.2724	0.0001364	0.0052295
c27594_g1	28.5329	6.63824	2.1038	0.00013642	0.0052295
c35265_g1	234.017	65.5345	1.8363	0.00013626	0.0052295
c40335_g1	151.449	65.552	1.2081	0.00013642	0.0052295
c6075_g1	9.22637	0.278029	5.0525	0.00013627	0.0052295
c38337_g1	1449.16	3027.64	-1.063	0.00013669	0.0052371
c62363_g1	7.45641	0	Inf	0.00013702	0.0052466
c22782_g1	168.217	74.4101	1.1768	0.00013779	0.0052734
c34075_g1	89.0169	200.585	-1.1721	0.00013819	0.005286
c31512_g1	754.964	367.676	1.038	0.00013834	0.0052885
c33507_g6	769.068	1980.1	-1.3644	0.00013852	0.0052928
c33144_g1	618.051	306.588	1.0114	0.00013869	0.0052966
c41463_g2	254.832	118.257	1.1076	0.00013907	0.0053081
c35495_g1	433.177	190.66	1.184	0.00013963	0.0053207
c41270_g2	302.345	628.13	-1.0549	0.00013951	0.0053207
c44063_g3	561.916	1123.21	-0.9992	0.00013961	0.0053207
c38827_g2	29.7498	7.40874	2.0056	0.00013995	0.0053302
c46434_g1	134.866	58.4173	1.2071	0.00014117	0.0053738
c29286_g1	200.994	93.4702	1.1046	0.00014173	0.005392
c37201_g1	397.338	187.927	1.0802	0.00014198	0.0053989
c28889_g1	29.1167	7.48828	1.9591	0.00014223	0.0054056
c13967_g1	6.17465	61.6691	-3.3201	0.00014257	0.0054155
c39672_g2	202.544	416.214	-1.0391	0.00014285	0.0054231
c32359_g1	85.9904	33.8007	1.3471	0.0001431	0.0054268
c33084_g1	267.517	125.754	1.089	0.00014304	0.0054268
c12778_g1	6.21671	27.6632	-2.1537	0.00014377	0.0054408
c21330_g1	82.072	32.9826	1.3152	0.00014372	0.0054408
c32473_g1	29.1811	7.29383	2.0003	0.00014374	0.0054408
c39003_g1	34.3892	9.91833	1.7938	0.00014358	0.0054408
c33396_g1	6130.96	3192.04	0.94163	0.00014443	0.0054627
c32964_g1	66.9312	11.1687	2.5832	0.00014608	0.0055154
c41347_g3	1044.33	2220.06	-1.088	0.00014596	0.0055154
c43410_g1	51.4049	164.765	-1.6804	0.00014613	0.0055154
c44007_g1	117.692	51.47	1.1932	0.00014603	0.0055154
c25668_g1	5.56853	35.9887	-2.6922	0.00014666	0.0055325
c30505_g1	2398.03	1201.8	0.99665	0.00014723	0.0055511
c24191_g1	219.284	103.871	1.078	0.00014754	0.0055538
c28157_g1	199.536	91.0897	1.1313	0.00014738	0.0055538
c33036_g1	69.9372	160.14	-1.1952	0.00014749	0.0055538
c30472_g1	82.7144	184.252	-1.1555	0.00014774	0.0055582
c34411_g2	211.767	97.903	1.1131	0.00014802	0.0055658
c37806_g2	107.191	44.2296	1.2771	0.00014848	0.0055802
c41736_g2	1169.51	2310.33	-0.9822	0.00014866	0.0055839
c34065_g1	75.9207	171.981	-1.1797	0.00014881	0.0055865
c28962_g1	422.118	203.794	1.0505	0.00014985	0.0056199
c34194_g1	45.0948	14.9932	1.5887	0.00014983	0.0056199
c36752_g1	361.019	754.275	-1.063	0.00014995	0.0056205
c32097_g1	182.493	4.93996	5.2072	0.00015052	0.005639
c47149_g1	8.81817	0.287242	4.9401	0.00015109	0.0056573
c65428_g1	2.53083	60.6937	-4.5839	0.00015209	0.0056919
c17724_g1	8.79013	0.287242	4.9355	0.00015222	0.0056937
c33335_g2	16.1941	48.8277	-1.5922	0.00015312	0.0057241
c41555_g1	85.3766	220.655	-1.3699	0.00015363	0.0057405
c43684_g4	115.443	47.9389	1.2679	0.00015409	0.0057544
c34649_g1	374.265	185.005	1.0165	0.00015492	0.0057794
c43590_g1	153.543	54.2118	1.502	0.00015489	0.0057794
c30587_g1	621.524	308.788	1.0092	0.00015507	0.0057819
c27550_g1	66.4071	151.823	-1.193	0.00015521	0.0057842
c19472_g1	53.7862	19.5577	1.4595	0.00015617	0.0058139
c38050_g1	9.11367	67.7523	-2.8942	0.00015612	0.0058139
c32492_g1	141.003	62.7813	1.1673	0.00015639	0.0058191
c40608_g2	685.985	191.476	1.841	0.00015682	0.005832
c42336_g2	39.8632	12.0823	1.7222	0.00015768	0.0058579
c43596_g3	26.9287	109.083	-2.0182	0.00015766	0.0058579
c43329_g3	92.0419	34.6864	1.4079	0.00015795	0.0058646
c39291_g1	768.928	1722.19	-1.1633	0.00015803	0.0058647
c31410_g1	49.326	17.1971	1.5202	0.00015825	0.0058698
c25049_g1	195.029	87.3235	1.1592	0.00015863	0.0058808
c30714_g1	283.898	112.933	1.3299	0.00015903	0.0058895
c40330_g1	357.063	750.727	-1.0721	0.00015903	0.0058895
c27016_g1	11.3537	0.8433	3.751	0.00015983	0.0059106
c29909_g1	21.0168	4.34952	2.2726	0.0001598	0.0059106
c41572_g2	5.30108	24.3942	-2.2022	0.00015985	0.0059106
c30849_g1	108.363	35.3229	1.6172	0.00016084	0.0059409
c35563_g2	54.2172	18.7387	1.5327	0.00016076	0.0059409
c22517_g1	5.66255	25.3889	-2.1647	0.00016155	0.0059632
c27080_g1	17.7444	3.20145	2.4706	0.00016161	0.0059632
c20416_g1	517.055	1045.46	-1.0157	0.00016183	0.0059659
c25574_g1	160.598	74.012	1.1176	0.00016185	0.0059659
c34664_g1	2492.95	745.477	1.7416	0.0001624	0.0059831
c36805_g1	701.27	354.353	0.98478	0.00016253	0.0059846
c19320_g2	72.0727	26.6369	1.436	0.00016312	0.0060001
c23754_g1	46.0057	15.3348	1.585	0.00016306	0.0060001
c36955_g2	569.17	279.51	1.026	0.00016339	0.006007
c65934_g1	0	8.45201	#NAME?	0.00016386	0.0060213
c35141_g1	2840.44	5760.78	-1.0202	0.0001642	0.0060304
c31550_g3	51.7751	17.0063	1.6062	0.00016529	0.0060675
c23086_g1	1.15505	13.0921	-3.5027	0.00016555	0.006074
c23506_g1	3.47917	19.609	-2.4947	0.0001663	0.0060961
c38317_g7	5.36705	25.486	-2.2475	0.00016633	0.0060961
c35608_g1	321.855	153.068	1.0722	0.00016711	0.0061184
c36840_g1	364.114	749.418	-1.0414	0.00016711	0.0061184
c39389_g1	1164.94	2332.86	-1.0018	0.00016747	0.0061284
c40898_g1	1427.41	715.756	0.99586	0.00016771	0.0061342
c27631_g1	136.63	297.333	-1.1218	0.00016826	0.0061509
c35632_g3	32.6369	8.53344	1.9353	0.00016857	0.006159
c40984_g1	2182.77	629.052	1.7949	0.00016887	0.0061671
c32074_g1	50.8362	116.228	-1.193	0.00016922	0.0061767
c34658_g1	141.15	25.639	2.4608	0.00016937	0.0061772
c9757_g1	25.5097	5.81583	2.133	0.00016941	0.0061772
c28983_g1	168.92	23.2123	2.8634	0.00016983	0.0061891
c20286_g1	427.943	132.106	1.6957	0.00017006	0.0061944
c39535_g2	124.925	298.429	-1.2563	0.00017081	0.0062187
c28742_g1	403.409	195.293	1.0466	0.00017164	0.0062428
c30858_g2	832.678	2819.07	-1.7594	0.00017165	0.0062428
c41166_g3	0	8.34327	#NAME?	0.00017178	0.0062443
c32845_g1	25.7346	5.84594	2.1382	0.00017269	0.006274
c29779_g1	72.5603	268.34	-1.8868	0.00017337	0.0062957
c26499_g1	85.3417	189.075	-1.1476	0.00017381	0.0063051
c34771_g1	1022.59	2145.03	-1.0688	0.00017377	0.0063051
c42514_g1	60.9419	22.2753	1.452	0.00017471	0.0063347
c29294_g1	167.255	361.08	-1.1103	0.00017485	0.0063364
c25735_g1	1.28177	17.1673	-3.7435	0.0001756	0.0063605
c37576_g1	924.191	376.162	1.2968	0.00017587	0.006367
c38551_g2	654.163	191.634	1.7713	0.00017664	0.0063915
c30933_g1	46.3111	15.4731	1.5816	0.00017731	0.0064124
c34707_g2	8.64887	33.1276	-1.9374	0.00017754	0.0064177
c33138_g1	75.916	30.0684	1.3362	0.0001784	0.0064455
c36988_g1	32.5527	334.312	-3.3603	0.00017886	0.0064555
c50011_g1	39.7511	98.4231	-1.308	0.00017878	0.0064555
c34885_g1	400.361	198.243	1.014	0.00017897	0.006456
c41293_g1	166.685	351.39	-1.076	0.00017914	0.0064589
c39534_g3	66.862	24.9517	1.422	0.00017929	0.0064611
c27606_g1	1039.25	518.337	1.0036	0.00018039	0.0064973
c35715_g1	344.999	157.344	1.1327	0.00018098	0.0065153
c27401_g1	5.66255	25.3284	-2.1612	0.00018215	0.0065541
c21885_g1	124.277	262.093	-1.0765	0.00018268	0.0065636
c33503_g1	799.202	221.434	1.8517	0.00018269	0.0065636
c33560_g1	39.7277	12.2848	1.6933	0.00018267	0.0065636
c3693_g2	0	63.1914	#NAME?	0.00018314	0.0065733
c39175_g1	2352.6	1193.87	0.97861	0.00018313	0.0065733
c33993_g1	62.7852	175.757	-1.4851	0.00018462	0.0066227
c35594_g1	165.871	385.553	-1.2169	0.00018474	0.006624
c28957_g1	132.071	57.5992	1.1972	0.00018583	0.0066563
c43558_g2	120.545	257.622	-1.0957	0.00018576	0.0066563
c38104_g3	36.6713	90.3397	-1.3007	0.00018646	0.0066753
c20839_g1	222.656	106.614	1.0624	0.00018826	0.0067366
c26482_g1	1350.61	135.48	3.3175	0.00018839	0.0067377
c37672_g2	557.164	1150.71	-1.0464	0.00018869	0.0067449
c17326_g1	9.83248	35.612	-1.8567	0.00018897	0.0067518
c32431_g1	4841.21	2061.02	1.232	0.00018927	0.006759
c28970_g1	324.654	153.069	1.0847	0.00019073	0.0068053
c38218_g1	3171.39	8967.5	-1.4996	0.00019076	0.0068053
c33885_g1	131.582	60.2664	1.1265	0.00019096	0.0068056
c34875_g2	7.44653	0	Inf	0.00019096	0.0068056
c30056_g1	1301.39	657.957	0.98398	0.00019124	0.0068123
c38517_g3	1243.69	2442.73	-0.97387	0.00019244	0.0068515
c40064_g2	149.748	65.3904	1.1954	0.00019264	0.0068551
c38899_g3	14.2787	1.70165	3.0689	0.00019286	0.0068597
c29837_g1	109.224	40.6045	1.4276	0.00019351	0.0068793
c41523_g1	1104.61	548.611	1.0097	0.00019467	0.0069171
[truncated: 6,126 more rows]
