# Supplementary material for: Mutant Transcriptome Sequencing Provides Insights into Pod Development in Peanut (Arachis hypogaea L.)
Source: Front Plant Sci. 2017 Nov 9;8:1900. doi: 10.3389/fpls.2017.01900 (PMC5684126; doi:10.3389/fpls.2017.01900)
Supplement: Table S2 — KEGG pathway enrichment of DEGs between the pw and WT lines at DAF 20, DAF 40, and DAF 60. [file Table2.XLS]

## Sheet: KEGG
KEGG pathway of the DEGs in pw DAF20 vs WT DAF20
Term	ID	Input number	Background number	P-Value	Corrected P-Value
Photosynthesis	ko00195	28	74	1.37837e-09	3.77675e-07
Phenylalanine metabolism	ko00360	34	151	1.24997e-06	0.000171246
Thiamine metabolism	ko00730	9	18	0.000109358	0.00806673
Phenylpropanoid biosynthesis	ko00940	39	236	0.000117763	0.00806673
Phenylalanine, tyrosine and tryptophan biosynthesis	ko00400	15	60	0.000445845	0.0213029
Plant hormone signal transduction	ko04075	45	309	0.000466487	0.0213029
Nitrogen metabolism	ko00910	12	45	0.00100757	0.0394392
Tyrosine metabolism	ko00350	17	83	0.00134699	0.0461344
Isoquinoline alkaloid biosynthesis	ko00950	10	36	0.0020168	0.0585249
Sulfur metabolism	ko00920	11	43	0.00213594	0.0585249
Alanine, aspartate and glutamate metabolism	ko00250	15	76	0.0034217	0.084445
Tropane, piperidine and pyridine alkaloid biosynthesis	ko00960	9	33	0.00369832	0.084445
Linoleic acid metabolism	ko00591	11	48	0.00440849	0.0929173
Metabolism of xenobiotics by cytochrome P450	ko00980	15	83	0.00693894	0.12125
Chemical carcinogenesis	ko05204	14	75	0.0070155	0.12125
Novobiocin biosynthesis	ko00401	4	7	0.00708028	0.12125
Drug metabolism - cytochrome P450	ko00982	15	84	0.00761927	0.122805
Ubiquinone and other terpenoid-quinone biosynthesis	ko00130	11	53	0.00828067	0.12605
Cysteine and methionine metabolism	ko00270	18	115	0.0118611	0.17105
Photosynthesis - antenna proteins	ko00196	6	21	0.0140596	0.192617
Carbon fixation in photosynthetic organisms	ko00710	16	108	0.0255678	0.333599
Biosynthesis of amino acids	ko01230	39	337	0.0294	0.366164
Adipocytokine signaling pathway	ko04920	10	58	0.0318408	0.379321
Hypertrophic cardiomyopathy (HCM)	ko05410	6	28	0.0407162	0.441523
Regulation of autophagy	ko04140	8	44	0.041114	0.441523
Glyoxylate and dicarboxylate metabolism	ko00630	13	88	0.0420103	0.441523
Arginine and proline metabolism	ko00330	17	126	0.0435077	0.441523
GABAergic synapse	ko04727	8	45	0.0453307	0.443593
Carotenoid biosynthesis	ko00906	7	38	0.0515072	0.458829
Mineral absorption	ko04978	6	30	0.0519113	0.458829
Naphthalene degradation	ko00626	6	30	0.0519113	0.458829
Circadian rhythm	ko04710	7	39	0.0569421	0.482782
Diterpenoid biosynthesis	ko00904	6	31	0.0581453	0.482782
Glutathione metabolism	ko00480	14	103	0.0599318	0.482979
Monoterpenoid biosynthesis	ko00902	4	17	0.0701924	0.549506
Pentose and glucuronate interconversions	ko00040	17	137	0.0764785	0.582086
Stilbenoid, diarylheptanoid and gingerol biosynthesis	ko00945	5	26	0.0819773	0.607075
Isoflavonoid biosynthesis	ko00943	3	11	0.0846836	0.610613
Degradation of aromatic compounds	ko01220	6	35	0.087352	0.611448
Flavonoid biosynthesis	ko00941	7	44	0.0892625	0.611448
Starch and sucrose metabolism	ko00500	35	331	0.0938355	0.613542
Terpenoid backbone biosynthesis	ko00900	9	63	0.0940465	0.613542
Glycolysis / Gluconeogenesis	ko00010	23	206	0.103014	0.656412
Inositol phosphate metabolism	ko00562	11	85	0.111177	0.692332
Biosynthesis of unsaturated fatty acids	ko01040	6	39	0.123202	0.750163
Carbohydrate digestion and absorption	ko04973	3	14	0.133959	0.797928
Chloroalkane and chloroalkene degradation	ko00625	7	50	0.139113	0.810997
Vasopressin-regulated water reabsorption	ko04962	7	51	0.148517	0.814695
Carbon metabolism	ko01200	36	360	0.149319	0.814695
Non-alcoholic fatty liver disease (NAFLD)	ko04932	16	143	0.151381	0.814695
Phosphatidylinositol signaling system	ko04070	10	81	0.15164	0.814695
Amino sugar and nucleotide sugar metabolism	ko00520	21	197	0.154889	0.816144
Two-component system	ko02020	5	34	0.171015	0.884117
Circadian rhythm - plant	ko04712	9	74	0.177253	0.899397
Butirosin and neomycin biosynthesis	ko00524	2	9	0.201218	0.990829
2-Oxocarboxylic acid metabolism	ko01210	9	77	0.204402	0.990829
Steroid biosynthesis	ko00100	5	37	0.2113	0.990829
Ascorbate and aldarate metabolism	ko00053	9	78	0.213812	0.990829
Fatty acid metabolism	ko01212	12	111	0.223481	0.990829
FoxO signaling pathway	ko04068	11	101	0.229818	0.990829
Glycosphingolipid biosynthesis - globo series	ko00603	2	10	0.23001	0.990829
Biotin metabolism	ko00780	3	19	0.231225	0.990829
Fatty acid degradation	ko00071	11	104	0.256278	0.990829
Lysosome	ko04142	12	117	0.274121	0.990829
MicroRNAs in cancer	ko05206	11	106	0.274474	0.990829
Nicotine addiction	ko05033	2	12	0.288094	0.990829
Cyanoamino acid metabolism	ko00460	10	97	0.293976	0.990829
Galactose metabolism	ko00052	9	88	0.315684	0.990829
Glutamatergic synapse	ko04724	10	100	0.324101	0.990829
Base excision repair	ko03410	6	56	0.330521	0.990829
Endocrine and other factor-regulated calcium reabsorption	ko04961	5	46	0.344976	0.990829
Streptomycin biosynthesis	ko00521	2	14	0.345647	0.990829
Vitamin B6 metabolism	ko00750	2	14	0.345647	0.990829
Fatty acid biosynthesis	ko00061	7	69	0.355113	0.990829
Valine, leucine and isoleucine degradation	ko00280	7	69	0.355113	0.990829
Oxytocin signaling pathway	ko04921	10	104	0.365153	0.990829
Morphine addiction	ko05032	2	15	0.373872	0.990829
Jak-STAT signaling pathway	ko04630	1	5	0.377353	0.990829
Betalain biosynthesis	ko00965	1	5	0.377353	0.990829
Cutin, suberine and wax biosynthesis	ko00073	3	26	0.379787	0.990829
mTOR signaling pathway	ko04150	7	72	0.39317	0.990829
Viral myocarditis	ko05416	4	38	0.396532	0.990829
Valine, leucine and isoleucine biosynthesis	ko00290	3	27	0.400875	0.990829
Porphyrin and chlorophyll metabolism	ko00860	6	62	0.413587	0.990829
RNA transport	ko03013	18	204	0.421167	0.990829
Other glycan degradation	ko00511	3	28	0.421754	0.990829
Caffeine metabolism	ko00232	1	6	0.424635	0.990829
One carbon pool by folate	ko00670	3	29	0.44238	0.990829
Peroxisome	ko04146	12	136	0.44999	0.990829
Pancreatic secretion	ko04972	5	53	0.452531	0.990829
Type II diabetes mellitus	ko04930	5	53	0.452531	0.990829
alpha-Linolenic acid metabolism	ko00592	6	65	0.45488	0.990829
HIF-1 signaling pathway	ko04066	8	89	0.457538	0.990829
Glioma	ko05214	4	42	0.465952	0.990829
Huntington's disease	ko05016	17	198	0.467326	0.990829
Olfactory transduction	ko04740	1	7	0.468328	0.990829
Retinol metabolism	ko00830	6	66	0.468503	0.990829
Pyruvate metabolism	ko00620	13	150	0.468569	0.990829
ABC transporters	ko02010	7	79	0.481426	0.990829
Bile secretion	ko04976	6	67	0.482031	0.990829
Insulin signaling pathway	ko04910	13	152	0.486537	0.990829
Fatty acid elongation	ko00062	4	44	0.499594	0.990829
Renal cell carcinoma	ko05211	4	44	0.499594	0.990829
Glucosinolate biosynthesis	ko00966	1	8	0.508705	0.990829
Glycosaminoglycan biosynthesis - heparan sulfate / heparin	ko00534	1	8	0.508705	0.990829
Proximal tubule bicarbonate reclamation	ko04964	1	8	0.508705	0.990829
Gastric acid secretion	ko04971	1	8	0.508705	0.990829
Fructose and mannose metabolism	ko00051	8	94	0.515153	0.990829
Drug metabolism - other enzymes	ko00983	3	33	0.521595	0.990829
Glycosylphosphatidylinositol(GPI)-anchor biosynthesis	ko00563	2	21	0.530018	0.990829
Methane metabolism	ko00680	9	108	0.533694	0.990829
Melanoma	ko05218	3	34	0.540427	0.990829
p53 signaling pathway	ko04115	5	59	0.540706	0.990829
Vibrio cholerae infection	ko05110	5	59	0.540706	0.990829
Synthesis and degradation of ketone bodies	ko00072	1	9	0.546018	0.990829
Phototransduction	ko04744	1	9	0.546018	0.990829
Amyotrophic lateral sclerosis (ALS)	ko05014	4	47	0.548223	0.990829
Inflammatory mediator regulation of TRP channels	ko04750	2	22	0.553368	0.990829
Small cell lung cancer	ko05222	2	22	0.553368	0.990829
Folate biosynthesis	ko00790	2	23	0.575884	0.990829
Selenocompound metabolism	ko00450	2	23	0.575884	0.990829
Retrograde endocannabinoid signaling	ko04723	3	36	0.576768	0.990829
Prion diseases	ko05020	3	36	0.576768	0.990829
PI3K-Akt signaling pathway	ko04151	14	175	0.578053	0.990829
Salivary secretion	ko04970	1	10	0.580498	0.990829
Various types of N-glycan biosynthesis	ko00513	3	37	0.594247	0.990829
PPAR signaling pathway	ko03320	5	64	0.608756	0.990829
MAPK signaling pathway - yeast	ko04011	1	11	0.61236	0.990829
Prostate cancer	ko05215	6	78	0.621364	0.990829
Hepatitis B	ko05161	5	65	0.621646	0.990829
Cytosolic DNA-sensing pathway	ko04623	2	26	0.638374	0.990829
Glycine, serine and threonine metabolism	ko00260	7	93	0.643199	0.990829
AMPK signaling pathway	ko04152	10	132	0.643758	0.990829
Amphetamine addiction	ko05031	3	40	0.643791	0.990829
Long-term potentiation	ko04720	5	68	0.658756	0.990829
Hippo signaling pathway - fly	ko04391	3	41	0.659322	0.990829
Fat digestion and absorption	ko04975	1	13	0.669012	0.990829
Non-homologous end-joining	ko03450	1	13	0.669012	0.990829
Riboflavin metabolism	ko00740	1	13	0.669012	0.990829
Sulfur relay system	ko04122	1	13	0.669012	0.990829
RNA polymerase	ko03020	5	69	0.67059	0.990829
Pancreatic cancer	ko05212	3	42	0.674358	0.990829
cAMP signaling pathway	ko04024	8	110	0.680951	0.990829
TGF-beta signaling pathway	ko04350	4	57	0.690047	0.990829
Phototransduction - fly	ko04745	1	14	0.694155	0.990829
Steroid hormone biosynthesis	ko00140	1	14	0.694155	0.990829
Pantothenate and CoA biosynthesis	ko00770	3	44	0.702944	0.990829
Protein export	ko03060	3	44	0.702944	0.990829
Bladder cancer	ko05219	2	30	0.71012	0.990829
NOD-like receptor signaling pathway	ko04621	3	45	0.716501	0.990829
Notch signaling pathway	ko04330	1	15	0.717389	0.990829
Ubiquitin mediated proteolysis	ko04120	11	155	0.723132	0.990829
Adrenergic signaling in cardiomyocytes	ko04261	5	74	0.725615	0.990829
Hippo signaling pathway	ko04390	4	60	0.725821	0.990829
Rap1 signaling pathway	ko04015	4	60	0.725821	0.990829
Neurotrophin signaling pathway	ko04722	9	129	0.728903	0.990829
Plant-pathogen interaction	ko04626	18	249	0.733871	0.990829
Homologous recombination	ko03440	4	61	0.737038	0.990829
Taurine and hypotaurine metabolism	ko00430	1	16	0.738859	0.990829
Circadian entrainment	ko04713	2	32	0.741292	0.990829
Parkinson's disease	ko05012	11	158	0.74434	0.990829
Mismatch repair	ko03430	4	62	0.747904	0.990829
GnRH signaling pathway	ko04912	5	77	0.755291	0.990829
Non-small cell lung cancer	ko05223	2	33	0.755773	0.990829
Long-term depression	ko04730	2	33	0.755773	0.990829
Fc gamma R-mediated phagocytosis	ko04666	8	119	0.756862	0.990829
Ribosome biogenesis in eukaryotes	ko03008	7	106	0.763338	0.990829
Alzheimer's disease	ko05010	13	189	0.770527	0.990829
Purine metabolism	ko00230	15	216	0.771398	0.990829
Spliceosome	ko03040	17	244	0.778244	0.990829
Antigen processing and presentation	ko04612	7	108	0.778902	0.990829
Pathways in cancer	ko05200	8	122	0.779094	0.990829
Oocyte meiosis	ko04114	10	150	0.781538	0.990829
Melanogenesis	ko04916	3	51	0.787906	0.990829
Dopaminergic synapse	ko04728	4	66	0.787938	0.990829
Chronic myeloid leukemia	ko05220	2	36	0.795076	0.990829
Vascular smooth muscle contraction	ko04270	3	52	0.79823	0.990829
SNARE interactions in vesicular transport	ko04130	3	52	0.79823	0.990829
Proteoglycans in cancer	ko05205	6	97	0.803094	0.990829
Ras signaling pathway	ko04014	6	99	0.817509	0.990829
Osteoclast differentiation	ko04380	3	54	0.817615	0.990829
Histidine metabolism	ko00340	2	38	0.818067	0.990829
Fc epsilon RI signaling pathway	ko04664	2	38	0.818067	0.990829
Leukocyte transendothelial migration	ko04670	1	21	0.824092	0.990829
Glycosaminoglycan degradation	ko00531	1	21	0.824092	0.990829
Estrogen signaling pathway	ko04915	6	100	0.824398	0.990829
VEGF signaling pathway	ko04370	3	55	0.826699	0.990829
Toll-like receptor signaling pathway	ko04620	5	86	0.829801	0.990829
Oxidative phosphorylation	ko00190	17	255	0.829926	0.990829
Regulation of actin cytoskeleton	ko04810	7	116	0.833568	0.990829
mRNA surveillance pathway	ko03015	9	146	0.840409	0.990829
Natural killer cell mediated cytotoxicity	ko04650	3	57	0.843707	0.990829
Aldosterone-regulated sodium reabsorption	ko04960	1	23	0.849811	0.990829
cGMP-PKG signaling pathway	ko04022	5	89	0.850115	0.990829
Shigellosis	ko05131	3	59	0.859248	0.990829
Nucleotide excision repair	ko03420	5	91	0.862508	0.990829
Bacterial invasion of epithelial cells	ko05100	2	43	0.865728	0.990829
Adherens junction	ko04520	3	60	0.866497	0.990829
Ether lipid metabolism	ko00565	3	60	0.866497	0.990829
MAPK signaling pathway - fly	ko04013	1	25	0.871772	0.990829
Influenza A	ko05164	10	167	0.872044	0.990829
Progesterone-mediated oocyte maturation	ko04914	4	77	0.872172	0.990829
Endometrial cancer	ko05213	2	44	0.873766	0.990829
Apoptosis	ko04210	4	78	0.878166	0.990829
Dorso-ventral axis formation	ko04320	1	26	0.881517	0.990829
Endocytosis	ko04144	16	256	0.885348	0.990829
Measles	ko05162	8	141	0.886204	0.990829
Salmonella infection	ko05132	3	63	0.886306	0.990829
Fanconi anemia pathway	ko03460	3	64	0.8923	0.990829
Citrate cycle (TCA cycle)	ko00020	4	81	0.894706	0.990829
N-Glycan biosynthesis	ko00510	2	47	0.895289	0.990829
Limonene and pinene degradation	ko00903	1	28	0.898844	0.990829
Cell cycle - Caulobacter	ko04112	1	28	0.898844	0.990829
Cholinergic synapse	ko04725	1	28	0.898844	0.990829
Leishmaniasis	ko05140	4	83	0.904606	0.990829
Butanoate metabolism	ko00650	1	29	0.906533	0.990829
Acute myeloid leukemia	ko05221	1	29	0.906533	0.990829
Arachidonic acid metabolism	ko00590	1	29	0.906533	0.990829
Thyroid cancer	ko05216	1	29	0.906533	0.990829
Thyroid hormone synthesis	ko04918	1	29	0.906533	0.990829
B cell receptor signaling pathway	ko04662	3	67	0.908617	0.990829
beta-Alanine metabolism	ko00410	4	84	0.909239	0.990829
Chagas disease (American trypanosomiasis)	ko05142	5	101	0.912237	0.990829
Chemokine signaling pathway	ko04062	2	50	0.913355	0.990829
Calcium signaling pathway	ko04020	3	68	0.913536	0.990829
TNF signaling pathway	ko04668	1	30	0.913638	0.990829
Focal adhesion	ko04510	4	85	0.913672	0.990829
Transcriptional misregulation in cancer	ko05202	2	51	0.918696	0.990829
Toxoplasmosis	ko05145	8	150	0.91939	0.990829
Serotonergic synapse	ko04726	1	31	0.920203	0.990829
Axon guidance	ko04360	3	70	0.922658	0.990829
Herpes simplex infection	ko05168	6	120	0.923333	0.990829
Pertussis	ko05133	5	104	0.923698	0.990829
Tight junction	ko04530	2	52	0.923727	0.990829
MAPK signaling pathway	ko04010	5	105	0.927212	0.990829
Hepatitis C	ko05160	2	54	0.932919	0.990829
Pentose phosphate pathway	ko00030	3	73	0.934698	0.990829
DNA replication	ko03030	4	91	0.936426	0.990829
Cell cycle - yeast	ko04111	5	108	0.936905	0.990829
Legionellosis	ko05134	5	109	0.939869	0.990829
Platelet activation	ko04611	2	56	0.941055	0.990829
Gap junction	ko04540	2	57	0.944763	0.990829
T cell receptor signaling pathway	ko04660	2	57	0.944763	0.990829
NF-kappa B signaling pathway	ko04064	3	76	0.944986	0.990829
HTLV-I infection	ko05166	7	145	0.948266	0.990829
Pyrimidine metabolism	ko00240	9	177	0.948907	0.990829
Glycerophospholipid metabolism	ko00564	7	146	0.950476	0.990829
Epstein-Barr virus infection	ko05169	11	209	0.950963	0.990829
Lysine degradation	ko00310	2	59	0.951522	0.990829
Wnt signaling pathway	ko04310	4	97	0.953595	0.990829
Meiosis - yeast	ko04113	4	97	0.953595	0.990829
Prolactin signaling pathway	ko04917	1	38	0.954124	0.990829
Carbon fixation pathways in prokaryotes	ko00720	2	63	0.962744	0.990829
Colorectal cancer	ko05210	2	63	0.962744	0.990829
ErbB signaling pathway	ko04012	1	41	0.963814	0.990829
Epithelial cell signaling in Helicobacter pylori infection	ko05120	1	41	0.963814	0.990829
Tuberculosis	ko05152	8	171	0.966229	0.990829
Signaling pathways regulating pluripotency of stem cells	ko04550	1	42	0.966566	0.990829
Propanoate metabolism	ko00640	1	42	0.966566	0.990829
Thyroid hormone signaling pathway	ko04919	3	85	0.967503	0.990829
Glycerolipid metabolism	ko00561	3	85	0.967503	0.990829
Cell cycle	ko04110	8	172	0.967667	0.990829
RNA degradation	ko03018	5	122	0.968469	0.990829
Tryptophan metabolism	ko00380	2	67	0.971446	0.990829
Phagosome	ko04145	6	142	0.972384	0.990829
Protein processing in endoplasmic reticulum	ko04141	14	271	0.9727	0.990829
Synaptic vesicle cycle	ko04721	3	88	0.972833	0.990829
Aminoacyl-tRNA biosynthesis	ko00970	2	70	0.97665	0.990829
Alcoholism	ko05034	3	93	0.979918	0.990829
Cardiac muscle contraction	ko04260	1	49	0.980784	0.990829
Viral carcinogenesis	ko05203	7	170	0.983588	0.990829
Pathogenic Escherichia coli infection	ko05130	1	51	0.983597	0.990829
Basal transcription factors	ko03022	1	62	0.993133	0.99677
Ribosome	ko03010	7	459	1	1
KEGG pathway of the DEGs in pw DAF40 vs WT DAF40
Term	ID	Input number	Background number	P-Value	Corrected P-Value
Phenylalanine metabolism	ko00360	15	151	0.00196033	0.28476
Phenylpropanoid biosynthesis	ko00940	20	236	0.00228723	0.28476
GABAergic synapse	ko04727	6	45	0.0132541	0.796333
Isoflavonoid biosynthesis	ko00943	3	11	0.0151043	0.796333
Stilbenoid, diarylheptanoid and gingerol biosynthesis	ko00945	4	26	0.0270745	0.796333
Parkinson's disease	ko05012	12	158	0.0321224	0.796333
Non-alcoholic fatty liver disease (NAFLD)	ko04932	11	143	0.0363465	0.796333
Adipocytokine signaling pathway	ko04920	6	58	0.0364042	0.796333
Carbon fixation in photosynthetic organisms	ko00710	9	108	0.0371042	0.796333
Alanine, aspartate and glutamate metabolism	ko00250	7	76	0.0409188	0.796333
Glycine, serine and threonine metabolism	ko00260	8	93	0.0412969	0.796333
Nitrogen metabolism	ko00910	5	45	0.0427146	0.796333
Diterpenoid biosynthesis	ko00904	4	31	0.0445397	0.796333
Plant hormone signal transduction	ko04075	19	309	0.0516469	0.796333
Tropane, piperidine and pyridine alkaloid biosynthesis	ko00960	4	33	0.0529352	0.796333
Polycyclic aromatic hydrocarbon degradation	ko00624	2	8	0.0543681	0.796333
Bisphenol degradation	ko00363	2	8	0.0543681	0.796333
Circadian rhythm	ko04710	4	39	0.0828423	0.969952
Circadian rhythm - plant	ko04712	6	74	0.0881319	0.969952
Nicotine addiction	ko05033	2	12	0.0994268	0.969952
Sulfur metabolism	ko00920	4	43	0.106495	0.969952
Peroxisome	ko04146	9	136	0.108373	0.969952
Regulation of autophagy	ko04140	4	44	0.112837	0.969952
Flavonoid biosynthesis	ko00941	4	44	0.112837	0.969952
Hypertrophic cardiomyopathy (HCM)	ko05410	3	28	0.11575	0.969952
FoxO signaling pathway	ko04068	7	101	0.123645	0.969952
Aminobenzoate degradation	ko00627	2	14	0.124751	0.969952
Vitamin B6 metabolism	ko00750	2	14	0.124751	0.969952
Starch and sucrose metabolism	ko00500	18	331	0.129847	0.969952
Amyotrophic lateral sclerosis (ALS)	ko05014	4	47	0.132822	0.969952
Oxytocin signaling pathway	ko04921	7	104	0.137026	0.969952
Morphine addiction	ko05032	2	15	0.13793	0.969952
Linoleic acid metabolism	ko00591	4	48	0.139786	0.969952
Alzheimer's disease	ko05010	11	189	0.151082	0.969952
Glyoxylate and dicarboxylate metabolism	ko00630	6	88	0.15479	0.969952
Antigen processing and presentation	ko04612	7	108	0.155912	0.969952
Oxidative phosphorylation	ko00190	14	255	0.15822	0.969952
Monoterpenoid biosynthesis	ko00902	2	17	0.165103	0.969952
Two-component system	ko02020	3	34	0.169853	0.969952
Ubiquinone and other terpenoid-quinone biosynthesis	ko00130	4	53	0.176626	0.969952
Degradation of aromatic compounds	ko01220	3	35	0.179489	0.969952
Huntington's disease	ko05016	11	198	0.184741	0.969952
Fructose and mannose metabolism	ko00051	6	94	0.188632	0.969952
Retrograde endocannabinoid signaling	ko04723	3	36	0.189269	0.969952
Isoquinoline alkaloid biosynthesis	ko00950	3	36	0.189269	0.969952
Cyanoamino acid metabolism	ko00460	6	97	0.20654	0.969952
Cell adhesion molecules (CAMs)	ko04514	1	5	0.210086	0.969952
Betalain biosynthesis	ko00965	1	5	0.210086	0.969952
Jak-STAT signaling pathway	ko04630	1	5	0.210086	0.969952
Plant-pathogen interaction	ko04626	13	249	0.21297	0.969952
Estrogen signaling pathway	ko04915	6	100	0.225024	0.969952
Phenylalanine, tyrosine and tryptophan biosynthesis	ko00400	4	60	0.232824	0.969952
Autoimmune thyroid disease	ko05320	1	6	0.240536	0.969952
Allograft rejection	ko05330	1	6	0.240536	0.969952
Tyrosine metabolism	ko00350	5	83	0.251712	0.969952
Arginine and proline metabolism	ko00330	7	126	0.253377	0.969952
Olfactory transduction	ko04740	1	7	0.269814	0.969952
Insulin signaling pathway	ko04910	8	152	0.276393	0.969952
Amino sugar and nucleotide sugar metabolism	ko00520	10	197	0.277439	0.969952
NOD-like receptor signaling pathway	ko04621	3	45	0.281866	0.969952
Galactose metabolism	ko00052	5	88	0.288734	0.969952
AMPK signaling pathway	ko04152	7	132	0.289303	0.969952
Tryptophan metabolism	ko00380	4	67	0.292614	0.969952
Bile secretion	ko04976	4	67	0.292614	0.969952
Glycosaminoglycan biosynthesis - heparan sulfate / heparin	ko00534	1	8	0.297964	0.969952
Proximal tubule bicarbonate reclamation	ko04964	1	8	0.297964	0.969952
Gastric acid secretion	ko04971	1	8	0.297964	0.969952
Glucosinolate biosynthesis	ko00966	1	8	0.297964	0.969952
Long-term potentiation	ko04720	4	68	0.301335	0.969952
Limonene and pinene degradation	ko00903	2	28	0.322586	0.969952
Cardiac muscle contraction	ko04260	3	49	0.324382	0.969952
Phototransduction	ko04744	1	9	0.32503	0.969952
Butirosin and neomycin biosynthesis	ko00524	1	9	0.32503	0.969952
Alcoholism	ko05034	5	93	0.326645	0.969952
mTOR signaling pathway	ko04150	4	72	0.336461	0.969952
Systemic lupus erythematosus	ko05322	3	51	0.345672	0.969952
Melanogenesis	ko04916	3	51	0.345672	0.969952
Mineral absorption	ko04978	2	30	0.351024	0.969952
Naphthalene degradation	ko00626	2	30	0.351024	0.969952
Salivary secretion	ko04970	1	10	0.351054	0.969952
Photosynthesis	ko00195	4	74	0.354097	0.969952
Circadian entrainment	ko04713	2	32	0.379037	0.969952
Glutamatergic synapse	ko04724	5	100	0.380413	0.969952
2-Oxocarboxylic acid metabolism	ko01210	4	77	0.380539	0.969952
Tuberculosis	ko05152	8	171	0.385744	0.969952
Prostate cancer	ko05215	4	78	0.389332	0.969952
ABC transporters	ko02010	4	79	0.398107	0.969952
Base excision repair	ko03410	3	56	0.398492	0.969952
Natural killer cell mediated cytotoxicity	ko04650	3	57	0.408931	0.969952
TGF-beta signaling pathway	ko04350	3	57	0.408931	0.969952
PI3K-Akt signaling pathway	ko04151	8	175	0.409259	0.969952
Phosphatidylinositol signaling system	ko04070	4	81	0.41559	0.969952
Neurotrophin signaling pathway	ko04722	6	129	0.420327	0.969952
Lysine biosynthesis	ko00300	1	13	0.423265	0.969952
Shigellosis	ko05131	3	59	0.429637	0.969952
Metabolism of xenobiotics by cytochrome P450	ko00980	4	83	0.432956	0.969952
Rap1 signaling pathway	ko04015	3	60	0.439892	0.969952
Drug metabolism - cytochrome P450	ko00982	4	84	0.441587	0.969952
Methane metabolism	ko00680	5	108	0.44163	0.969952
Carbohydrate digestion and absorption	ko04973	1	14	0.445505	0.969952
Phototransduction - fly	ko04745	1	14	0.445505	0.969952
Streptomycin biosynthesis	ko00521	1	14	0.445505	0.969952
Steroid biosynthesis	ko00100	2	37	0.446616	0.969952
Glycolysis / Gluconeogenesis	ko00010	9	206	0.448214	0.969952
Viral myocarditis	ko05416	2	38	0.459639	0.969952
Mismatch repair	ko03430	3	62	0.460183	0.969952
Notch signaling pathway	ko04330	1	15	0.466889	0.969952
Salmonella infection	ko05132	3	63	0.47021	0.969952
Carbon metabolism	ko01200	15	360	0.478651	0.969952
HIF-1 signaling pathway	ko04066	4	89	0.484085	0.969952
cGMP-PKG signaling pathway	ko04022	4	89	0.484085	0.969952
Amphetamine addiction	ko05031	2	40	0.485138	0.969952
Biosynthesis of amino acids	ko01230	14	337	0.486242	0.969952
Taurine and hypotaurine metabolism	ko00430	1	16	0.487449	0.969952
alpha-Linolenic acid metabolism	ko00592	3	65	0.490004	0.969952
Hepatitis B	ko05161	3	65	0.490004	0.969952
Cysteine and methionine metabolism	ko00270	5	115	0.493967	0.969952
Hippo signaling pathway - fly	ko04391	2	41	0.497603	0.969952
Regulation of actin cytoskeleton	ko04810	5	116	0.501302	0.969952
Influenza A	ko05164	7	167	0.508136	0.969952
Glioma	ko05214	2	42	0.509874	0.969952
Calcium signaling pathway	ko04020	3	68	0.518994	0.969952
Thiamine metabolism	ko00730	1	18	0.526223	0.969952
Renal cell carcinoma	ko05211	2	44	0.533818	0.969952
Pathways in cancer	ko05200	5	122	0.544378	0.969952
Protein digestion and absorption	ko04974	1	19	0.544497	0.969952
Toxoplasmosis	ko05145	6	150	0.559995	0.969952
Oocyte meiosis	ko04114	6	150	0.559995	0.969952
Type I diabetes mellitus	ko04940	1	20	0.562067	0.969952
Photosynthesis - antenna proteins	ko00196	1	21	0.57896	0.969952
Chemical carcinogenesis	ko05204	3	75	0.582961	0.969952
Glutathione metabolism	ko00480	4	103	0.594982	0.969952
Inflammatory mediator regulation of TRP channels	ko04750	1	22	0.595202	0.969952
Small cell lung cancer	ko05222	1	22	0.595202	0.969952
Progesterone-mediated oocyte maturation	ko04914	3	77	0.600215	0.969952
Chloroalkane and chloroalkene degradation	ko00625	2	50	0.600713	0.969952
Epstein-Barr virus infection	ko05169	8	209	0.600867	0.969952
Fatty acid degradation	ko00071	4	104	0.602348	0.969952
Apoptosis	ko04210	3	78	0.608664	0.969952
MAPK signaling pathway	ko04010	4	105	0.609632	0.969952
Selenocompound metabolism	ko00450	1	23	0.610819	0.969952
Aldosterone-regulated sodium reabsorption	ko04960	1	23	0.610819	0.969952
Pathogenic Escherichia coli infection	ko05130	2	51	0.611132	0.969952
Vasopressin-regulated water reabsorption	ko04962	2	51	0.611132	0.969952
Vascular smooth muscle contraction	ko04270	2	52	0.621342	0.969952
Type II diabetes mellitus	ko04930	2	53	0.631343	0.969952
MAPK signaling pathway - fly	ko04013	1	25	0.640269	0.969952
Osteoclast differentiation	ko04380	2	54	0.641138	0.969952
VEGF signaling pathway	ko04370	2	55	0.650726	0.969952
Cutin, suberine and wax biosynthesis	ko00073	1	26	0.654148	0.969952
Cytosolic DNA-sensing pathway	ko04623	1	26	0.654148	0.969952
Dorso-ventral axis formation	ko04320	1	26	0.654148	0.969952
beta-Alanine metabolism	ko00410	3	84	0.656814	0.969952
Inositol phosphate metabolism	ko00562	3	85	0.66441	0.969952
Valine, leucine and isoleucine biosynthesis	ko00290	1	27	0.667493	0.969952
Gap junction	ko04540	2	57	0.669288	0.969952
T cell receptor signaling pathway	ko04660	2	57	0.669288	0.969952
Viral carcinogenesis	ko05203	6	170	0.676393	0.969952
Cholinergic synapse	ko04725	1	28	0.680323	0.969952
p53 signaling pathway	ko04115	2	59	0.687044	0.969952
HTLV-I infection	ko05166	5	145	0.690407	0.969952
Acute myeloid leukemia	ko05221	1	29	0.692659	0.969952
Thyroid cancer	ko05216	1	29	0.692659	0.969952
Adherens junction	ko04520	2	60	0.695624	0.969952
Hippo signaling pathway	ko04390	2	60	0.695624	0.969952
Fc gamma R-mediated phagocytosis	ko04666	4	119	0.702639	0.969952
Homologous recombination	ko03440	2	61	0.704009	0.969952
Bladder cancer	ko05219	1	30	0.704519	0.969952
TNF signaling pathway	ko04668	1	30	0.704519	0.969952
Herpes simplex infection	ko05168	4	120	0.708626	0.969952
Pyrimidine metabolism	ko00240	6	177	0.712078	0.969952
Serotonergic synapse	ko04726	1	31	0.715922	0.969952
Pyruvate metabolism	ko00620	5	150	0.717528	0.969952
Carbon fixation pathways in prokaryotes	ko00720	2	63	0.720201	0.969952
Terpenoid backbone biosynthesis	ko00900	2	63	0.720201	0.969952
Colorectal cancer	ko05210	2	63	0.720201	0.969952
PPAR signaling pathway	ko03320	2	64	0.728013	0.969952
Long-term depression	ko04730	1	33	0.737427	0.969952
Drug metabolism - other enzymes	ko00983	1	33	0.737427	0.969952
Non-small cell lung cancer	ko05223	1	33	0.737427	0.969952
Retinol metabolism	ko00830	2	66	0.743083	0.969952
Wnt signaling pathway	ko04310	3	97	0.746054	0.969952
Melanoma	ko05218	1	34	0.747561	0.969952
B cell receptor signaling pathway	ko04662	2	67	0.750346	0.969952
Protein processing in endoplasmic reticulum	ko04141	9	271	0.755689	0.969952
Fatty acid biosynthesis	ko00061	2	69	0.764343	0.969952
RNA polymerase	ko03020	2	69	0.764343	0.969952
Valine, leucine and isoleucine degradation	ko00280	2	69	0.764343	0.969952
Prion diseases	ko05020	1	36	0.766673	0.969952
Chronic myeloid leukemia	ko05220	1	36	0.766673	0.969952
Axon guidance	ko04360	2	70	0.771083	0.969952
Histidine metabolism	ko00340	1	38	0.78434	0.969952
Prolactin signaling pathway	ko04917	1	38	0.78434	0.969952
Fc epsilon RI signaling pathway	ko04664	1	38	0.78434	0.969952
Pertussis	ko05133	3	104	0.785864	0.969952
Pentose phosphate pathway	ko00030	2	73	0.790301	0.969952
Biosynthesis of unsaturated fatty acids	ko01040	1	39	0.792665	0.969952
MicroRNAs in cancer	ko05206	3	106	0.796243	0.969952
Ribosome biogenesis in eukaryotes	ko03008	3	106	0.796243	0.969952
Adrenergic signaling in cardiomyocytes	ko04261	2	74	0.796384	0.969952
ErbB signaling pathway	ko04012	1	41	0.808366	0.969952
Legionellosis	ko05134	3	109	0.811021	0.969952
GnRH signaling pathway	ko04912	2	77	0.813704	0.969952
cAMP signaling pathway	ko04024	3	110	0.815742	0.969952
Signaling pathways regulating pluripotency of stem cells	ko04550	1	42	0.815765	0.969952
Propanoate metabolism	ko00640	1	42	0.815765	0.969952
Pancreatic cancer	ko05212	1	42	0.815765	0.969952
Ascorbate and aldarate metabolism	ko00053	2	78	0.819178	0.969952
Fatty acid metabolism	ko01212	3	111	0.820362	0.969952
Bacterial invasion of epithelial cells	ko05100	1	43	0.822879	0.969952
Fatty acid elongation	ko00062	1	44	0.829718	0.969952
Endometrial cancer	ko05213	1	44	0.829718	0.969952
Pantothenate and CoA biosynthesis	ko00770	1	44	0.829718	0.969952
Endocrine and other factor-regulated calcium reabsorption	ko04961	1	46	0.842615	0.975239
Leishmaniasis	ko05140	2	83	0.844439	0.975239
Lysosome	ko04142	3	117	0.846053	0.975239
Thyroid hormone signaling pathway	ko04919	2	85	0.853614	0.975239
Toll-like receptor signaling pathway	ko04620	2	86	0.858014	0.975239
RNA degradation	ko03018	3	122	0.864965	0.975239
Chemokine signaling pathway	ko04062	1	50	0.865557	0.975239
Synaptic vesicle cycle	ko04721	2	88	0.866454	0.975239
Transcriptional misregulation in cancer	ko05202	1	51	0.87075	0.975239
DNA replication	ko03030	2	91	0.878252	0.975239
Pancreatic secretion	ko04972	1	53	0.880542	0.975239
Endocytosis	ko04144	7	256	0.884413	0.975239
Hepatitis C	ko05160	1	54	0.885157	0.975239
Platelet activation	ko04611	1	56	0.893859	0.97814
Meiosis - yeast	ko04113	2	97	0.899011	0.97814
Ras signaling pathway	ko04014	2	99	0.905164	0.97814
Pentose and glucuronate interconversions	ko00040	3	137	0.909966	0.97814
Chagas disease (American trypanosomiasis)	ko05142	2	101	0.910965	0.97814
Cell cycle	ko04110	4	172	0.91136	0.97814
Porphyrin and chlorophyll metabolism	ko00860	1	62	0.916209	0.978353
Measles	ko05162	3	141	0.919416	0.978353
Dopaminergic synapse	ko04728	1	66	0.928431	0.982457
Purine metabolism	ko00230	5	216	0.931164	0.982457
Ubiquitin mediated proteolysis	ko04120	3	155	0.945785	0.993673
NF-kappa B signaling pathway	ko04064	1	76	0.951751	0.995629
RNA transport	ko03013	4	204	0.961436	0.995629
Glycerolipid metabolism	ko00561	1	85	0.966169	0.995629
Focal adhesion	ko04510	1	85	0.966169	0.995629
Nucleotide excision repair	ko03420	1	91	0.973301	0.995629
Phagosome	ko04145	2	142	0.976699	0.995629
Proteoglycans in cancer	ko05205	1	97	0.978931	0.995629
Glycerophospholipid metabolism	ko00564	2	146	0.979635	0.995629
Cell cycle - yeast	ko04111	1	108	0.986354	0.998383
Spliceosome	ko03040	3	244	0.996492	0.999998
mRNA surveillance pathway	ko03015	1	146	0.996962	0.999998
Ribosome	ko03010	3	459	0.999998	0.999998
KEGG pathway of the DEGs in pw DAF60 vs WT DAF60
Term	ID	Input number	Background number	P-Value	Corrected P-Value
Photosynthesis - antenna proteins	ko00196	10	21	1.44033e-05	0.00247175
Photosynthesis	ko00195	18	74	1.8515e-05	0.00247175
Phenylpropanoid biosynthesis	ko00940	35	236	6.12761e-05	0.00545357
Stilbenoid, diarylheptanoid and gingerol biosynthesis	ko00945	8	26	0.00112515	0.0619575
Linoleic acid metabolism	ko00591	11	48	0.00116025	0.0619575
Alanine, aspartate and glutamate metabolism	ko00250	14	76	0.00169467	0.075413
Nitrogen metabolism	ko00910	10	45	0.00233369	0.0890138
Biosynthesis of unsaturated fatty acids	ko01040	9	39	0.00306157	0.10218
Vasopressin-regulated water reabsorption	ko04962	10	51	0.00508459	0.150843
Flavonoid biosynthesis	ko00941	9	44	0.00607574	0.162222
Fatty acid metabolism	ko01212	16	111	0.00721293	0.175077
Cyanoamino acid metabolism	ko00460	14	97	0.0113783	0.241854
Starch and sucrose metabolism	ko00500	35	331	0.0117756	0.241854
Pancreatic secretion	ko04972	9	53	0.0166685	0.317892
Steroid biosynthesis	ko00100	7	37	0.0207926	0.370108
Neurotrophin signaling pathway	ko04722	16	129	0.02351	0.383401
Sesquiterpenoid and triterpenoid biosynthesis	ko00909	4	14	0.024883	0.383401
Legionellosis	ko05134	14	109	0.0258473	0.383401
Polycyclic aromatic hydrocarbon degradation	ko00624	3	8	0.0293385	0.391669
Bisphenol degradation	ko00363	3	8	0.0293385	0.391669
Rap1 signaling pathway	ko04015	9	60	0.0313704	0.398852
Alcoholism	ko05034	12	93	0.0362204	0.439584
Amino sugar and nucleotide sugar metabolism	ko00520	21	197	0.0405572	0.457234
Phenylalanine metabolism	ko00360	17	151	0.0414124	0.457234
Renal cell carcinoma	ko05211	7	44	0.0428122	0.457234
Plant hormone signal transduction	ko04075	30	309	0.0457699	0.470021
Estrogen signaling pathway	ko04915	12	100	0.0548679	0.542582
Fc epsilon RI signaling pathway	ko04664	6	38	0.0601046	0.552059
Fatty acid biosynthesis	ko00061	9	69	0.061023	0.552059
Type I diabetes mellitus	ko04940	4	20	0.0638929	0.552059
Cysteine and methionine metabolism	ko00270	13	115	0.0666062	0.552059
Glycine, serine and threonine metabolism	ko00260	11	93	0.0690514	0.552059
Mineral absorption	ko04978	5	30	0.0703457	0.552059
MAPK signaling pathway	ko04010	12	105	0.0715758	0.552059
Leukocyte transendothelial migration	ko04670	4	21	0.0723673	0.552059
Systemic lupus erythematosus	ko05322	7	51	0.0760832	0.562793
Epithelial cell signaling in Helicobacter pylori infection	ko05120	6	41	0.07799	0.562793
Pancreatic cancer	ko05212	6	42	0.0845494	0.577865
Sphingolipid metabolism	ko00600	5	32	0.0852131	0.577865
Toll-like receptor signaling pathway	ko04620	10	86	0.0870595	0.577865
PPAR signaling pathway	ko03320	8	64	0.0887359	0.577865
Aminobenzoate degradation	ko00627	3	14	0.0910482	0.578806
Glyoxylate and dicarboxylate metabolism	ko00630	10	88	0.0966932	0.598011
Fatty acid elongation	ko00062	6	44	0.0985486	0.598011
Two-component system	ko02020	5	34	0.10159	0.602769
GABAergic synapse	ko04727	6	45	0.10598	0.605642
Toxoplasmosis	ko05145	15	150	0.108262	0.605642
Olfactory transduction	ko04740	2	7	0.109334	0.605642
Taurine and hypotaurine metabolism	ko00430	3	16	0.118216	0.605642
Fatty acid degradation	ko00071	11	104	0.118673	0.605642
Regulation of actin cytoskeleton	ko04810	12	116	0.118843	0.605642
Adipocytokine signaling pathway	ko04920	7	58	0.121074	0.605642
Phosphatidylinositol signaling system	ko04070	9	81	0.121836	0.605642
Cutin, suberine and wax biosynthesis	ko00073	4	26	0.122489	0.605642
Gastric acid secretion	ko04971	2	8	0.131072	0.636293
Viral myocarditis	ko05416	5	38	0.138578	0.660722
Limonene and pinene degradation	ko00903	4	28	0.145775	0.667412
Chemokine signaling pathway	ko04062	6	50	0.147222	0.667412
Inositol phosphate metabolism	ko00562	9	85	0.14748	0.667412
Plant-pathogen interaction	ko04626	22	249	0.15055	0.669949
Phototransduction	ko04744	2	9	0.153679	0.672661
Colorectal cancer	ko05210	7	63	0.159939	0.677836
Salmonella infection	ko05132	7	63	0.159939	0.677836
Glycosphingolipid biosynthesis - globo series	ko00603	2	10	0.176956	0.725816
Salivary secretion	ko04970	2	10	0.176956	0.725816
Diterpenoid biosynthesis	ko00904	4	31	0.183556	0.725816
Osteoclast differentiation	ko04380	6	54	0.184647	0.725816
Ascorbate and aldarate metabolism	ko00053	8	78	0.184852	0.725816
VEGF signaling pathway	ko04370	6	55	0.19454	0.748933
Glycosaminoglycan degradation	ko00531	3	21	0.19635	0.748933
Inflammatory mediator regulation of TRP channels	ko04750	3	22	0.213256	0.79692
Natural killer cell mediated cytotoxicity	ko04650	6	57	0.2149	0.79692
Pathways in cancer	ko05200	11	122	0.23252	0.838097
Shigellosis	ko05131	6	59	0.235946	0.838097
Proteoglycans in cancer	ko05205	9	97	0.238212	0.838097
Amyotrophic lateral sclerosis (ALS)	ko05014	5	47	0.23856	0.838097
Pentose and glucuronate interconversions	ko00040	12	137	0.246689	0.852755
Brassinosteroid biosynthesis	ko00905	2	13	0.249119	0.852755
Influenza A	ko05164	14	167	0.270743	0.890487
Galactose metabolism	ko00052	8	88	0.272268	0.890487
Carbohydrate digestion and absorption	ko04973	2	14	0.273483	0.890487
Phototransduction - fly	ko04745	2	14	0.273483	0.890487
Vascular smooth muscle contraction	ko04270	5	52	0.300779	0.957302
Zeatin biosynthesis	ko00908	3	27	0.301174	0.957302
Fc gamma R-mediated phagocytosis	ko04666	10	119	0.312772	0.973874
Other glycan degradation	ko00511	3	28	0.319093	0.973874
B cell receptor signaling pathway	ko04662	6	67	0.325149	0.973874
Betalain biosynthesis	ko00965	1	5	0.327766	0.973874
Primary immunodeficiency	ko05340	1	5	0.327766	0.973874
Thyroid cancer	ko05216	3	29	0.337023	0.973874
Glioma	ko05214	4	42	0.340134	0.973874
Peroxisome	ko04146	11	136	0.341356	0.973874
Monoterpenoid biosynthesis	ko00902	2	17	0.345973	0.973874
cAMP signaling pathway	ko04024	9	110	0.352723	0.973874
Naphthalene degradation	ko00626	3	30	0.354923	0.973874
Bacterial invasion of epithelial cells	ko05100	4	43	0.354979	0.973874
Axon guidance	ko04360	6	70	0.359836	0.973874
Gap junction	ko04540	5	57	0.365124	0.973874
Thiamine metabolism	ko00730	2	18	0.369659	0.973874
Caffeine metabolism	ko00232	1	6	0.370829	0.973874
Glycerolipid metabolism	ko00561	7	85	0.375626	0.973874
Focal adhesion	ko04510	7	85	0.375626	0.973874
Ras signaling pathway	ko04014	8	99	0.378442	0.973874
Circadian entrainment	ko04713	3	32	0.390497	0.973874
Phagosome	ko04145	11	142	0.390742	0.973874
Vibrio cholerae infection	ko05110	5	59	0.391018	0.973874
Protein digestion and absorption	ko04974	2	19	0.392996	0.973874
Tuberculosis	ko05152	13	171	0.3983	0.973874
Endocrine and other factor-regulated calcium reabsorption	ko04961	4	46	0.399414	0.973874
Adherens junction	ko04520	5	60	0.40394	0.973874
Protein processing in endoplasmic reticulum	ko04141	20	271	0.404869	0.973874
Novobiocin biosynthesis	ko00401	1	7	0.411134	0.980114
Pertussis	ko05133	8	104	0.427845	1
Porphyrin and chlorophyll metabolism	ko00860	5	62	0.429671	1
Terpenoid backbone biosynthesis	ko00900	5	63	0.442454	1
Degradation of aromatic compounds	ko01220	3	35	0.442824	1
Glucosinolate biosynthesis	ko00966	1	8	0.448859	1
Proximal tubule bicarbonate reclamation	ko04964	1	8	0.448859	1
Chloroalkane and chloroalkene degradation	ko00625	4	50	0.457706	1
Prion diseases	ko05020	3	36	0.459884	1
Antigen processing and presentation	ko04612	8	108	0.467121	1
Melanogenesis	ko04916	4	51	0.471995	1
Insulin signaling pathway	ko04910	11	152	0.473638	1
Selenocompound metabolism	ko00450	2	23	0.481921	1
Butirosin and neomycin biosynthesis	ko00524	1	9	0.484168	1
C5-Branched dibasic acid metabolism	ko00660	1	9	0.484168	1
Endocytosis	ko04144	18	256	0.490537	1
Histidine metabolism	ko00340	3	38	0.493297	1
Arginine and proline metabolism	ko00330	9	126	0.499973	1
Viral carcinogenesis	ko05203	12	170	0.501325	1
Measles	ko05162	10	141	0.503319	1
Long-term potentiation	ko04720	5	68	0.505099	1
Metabolism of xenobiotics by cytochrome P450	ko00980	6	83	0.509065	1
Drug metabolism - cytochrome P450	ko00982	6	84	0.520114	1
MAPK signaling pathway - fly	ko04013	2	25	0.523274	1
Amphetamine addiction	ko05031	3	40	0.525649	1
Base excision repair	ko03410	4	56	0.541046	1
Dorso-ventral axis formation	ko04320	2	26	0.543101	1
MAPK signaling pathway - yeast	ko04011	1	11	0.54815	1
Signaling pathways regulating pluripotency of stem cells	ko04550	3	42	0.556824	1
Sulfur metabolism	ko00920	3	43	0.571942	1
cGMP-PKG signaling pathway	ko04022	6	89	0.573754	1
Cholinergic synapse	ko04725	2	28	0.581	1
Collecting duct acid secretion	ko04966	2	28	0.581	1
Chemical carcinogenesis	ko05204	5	75	0.587577	1
RNA degradation	ko03018	8	122	0.597832	1
One carbon pool by folate	ko00670	2	29	0.599063	1
Butanoate metabolism	ko00650	2	29	0.599063	1
Acute myeloid leukemia	ko05221	2	29	0.599063	1
Thyroid hormone synthesis	ko04918	2	29	0.599063	1
NOD-like receptor signaling pathway	ko04621	3	45	0.601196	1
Bladder cancer	ko05219	2	30	0.616532	1
TNF signaling pathway	ko04668	2	30	0.616532	1
Steroid hormone biosynthesis	ko00140	1	14	0.629564	1
Streptomycin biosynthesis	ko00521	1	14	0.629564	1
Serotonergic synapse	ko04726	2	31	0.63341	1
alpha-Linolenic acid metabolism	ko00592	4	65	0.652343	1
Long-term depression	ko04730	2	33	0.66541	1
Tropane, piperidine and pyridine alkaloid biosynthesis	ko00960	2	33	0.66541	1
Drug metabolism - other enzymes	ko00983	2	33	0.66541	1
Non-small cell lung cancer	ko05223	2	33	0.66541	1
Leishmaniasis	ko05140	5	83	0.671823	1
Tyrosine metabolism	ko00350	5	83	0.671823	1
Bile secretion	ko04976	4	67	0.674464	1
Glutamatergic synapse	ko04724	6	100	0.680039	1
Melanoma	ko05218	2	34	0.680545	1
Pathogenic Escherichia coli infection	ko05130	3	51	0.680757	1
Transcriptional misregulation in cancer	ko05202	3	51	0.680757	1
Calcium signaling pathway	ko04020	4	68	0.685152	1
Thyroid hormone signaling pathway	ko04919	5	85	0.691005	1
Ubiquinone and other terpenoid-quinone biosynthesis	ko00130	3	53	0.704499	1
Glutathione metabolism	ko00480	6	103	0.705824	1
Isoquinoline alkaloid biosynthesis	ko00950	2	36	0.709132	1
Chronic myeloid leukemia	ko05220	2	36	0.709132	1
MicroRNAs in cancer	ko05206	6	106	0.730162	1
Pentose phosphate pathway	ko00030	4	73	0.734844	1
Carotenoid biosynthesis	ko00906	2	38	0.735547	1
Prolactin signaling pathway	ko04917	2	38	0.735547	1
Adrenergic signaling in cardiomyocytes	ko04261	4	74	0.744038	1
Carbon fixation in photosynthetic organisms	ko00710	6	108	0.745578	1
PI3K-Akt signaling pathway	ko04151	10	175	0.753634	1
Rheumatoid arthritis	ko05323	2	40	0.759888	1
NF-kappa B signaling pathway	ko04064	4	76	0.761692	1
Fructose and mannose metabolism	ko00051	5	94	0.767656	1
GnRH signaling pathway	ko04912	4	77	0.770158	1
ErbB signaling pathway	ko04012	2	41	0.771314	1
Hippo signaling pathway - fly	ko04391	2	41	0.771314	1
Glycerophospholipid metabolism	ko00564	8	146	0.776889	1
Hippo signaling pathway	ko04390	3	60	0.776955	1
Phenylalanine, tyrosine and tryptophan biosynthesis	ko00400	3	60	0.776955	1
Apoptosis	ko04210	4	78	0.778385	1
Prostate cancer	ko05215	4	78	0.778385	1
ABC transporters	ko02010	4	79	0.786378	1
Wnt signaling pathway	ko04310	5	97	0.789732	1
Mismatch repair	ko03430	3	62	0.794762	1
Aldosterone-regulated sodium reabsorption	ko04960	1	23	0.795919	1
Purine metabolism	ko00230	12	216	0.797449	1
Oocyte meiosis	ko04114	8	150	0.800123	1
Endometrial cancer	ko05213	2	44	0.802785	1
Carbon fixation pathways in prokaryotes	ko00720	3	63	0.803212	1
Chagas disease (American trypanosomiasis)	ko05142	5	101	0.816578	1
RNA transport	ko03013	11	204	0.818506	1
beta-Alanine metabolism	ko00410	4	84	0.822933	1
Biosynthesis of amino acids	ko01230	19	337	0.825135	1
Ubiquitin mediated proteolysis	ko04120	8	155	0.826546	1
Dopaminergic synapse	ko04728	3	66	0.82682	1
Retinol metabolism	ko00830	3	66	0.82682	1
Cytosolic DNA-sensing pathway	ko04623	1	26	0.832708	1
Oxytocin signaling pathway	ko04921	5	104	0.83485	1
Valine, leucine and isoleucine biosynthesis	ko00290	1	27	0.843434	1
RNA polymerase	ko03020	3	69	0.84796	1
Synaptic vesicle cycle	ko04721	4	88	0.848313	1
Cell cycle - Caulobacter	ko04112	1	28	0.853473	1
HIF-1 signaling pathway	ko04066	4	89	0.854156	1
Amoebiasis	ko05146	1	29	0.862868	1
mRNA surveillance pathway	ko03015	7	146	0.865943	1
Type II diabetes mellitus	ko04930	2	53	0.875272	1
Platelet activation	ko04611	2	56	0.893365	1
2-Oxocarboxylic acid metabolism	ko01210	3	77	0.893687	1
Progesterone-mediated oocyte maturation	ko04914	3	77	0.893687	1
T cell receptor signaling pathway	ko04660	2	57	0.898833	1
TGF-beta signaling pathway	ko04350	2	57	0.898833	1
Epstein-Barr virus infection	ko05169	10	209	0.900542	1
Lysine degradation	ko00310	2	59	0.908992	1
Ether lipid metabolism	ko00565	2	60	0.913706	1
Retrograde endocannabinoid signaling	ko04723	1	36	0.913774	1
Various types of N-glycan biosynthesis	ko00513	1	37	0.919305	1
Circadian rhythm	ko04710	1	39	0.929326	1
Hepatitis B	ko05161	2	65	0.934021	1
Tryptophan metabolism	ko00380	2	67	0.940803	1
Propanoate metabolism	ko00640	1	42	0.942074	1
Valine, leucine and isoleucine degradation	ko00280	2	69	0.946919	1
Regulation of autophagy	ko04140	1	44	0.949269	1
Protein export	ko03060	1	44	0.949269	1
Pantothenate and CoA biosynthesis	ko00770	1	44	0.949269	1
Carbon metabolism	ko01200	17	360	0.953548	1
Pyrimidine metabolism	ko00240	7	177	0.954218	1
N-Glycan biosynthesis	ko00510	1	47	0.958422	1
Glycolysis / Gluconeogenesis	ko00010	8	206	0.967716	1
SNARE interactions in vesicular transport	ko04130	1	52	0.970158	1
Citrate cycle (TCA cycle)	ko00020	2	81	0.972708	1
Ribosome biogenesis in eukaryotes	ko03008	3	106	0.973734	1
Hepatitis C	ko05160	1	54	0.973866	1
Methane metabolism	ko00680	3	108	0.976259	1
Homologous recombination	ko03440	1	61	0.983576	1
Basal transcription factors	ko03022	1	62	0.984631	1
Lysosome	ko04142	3	117	0.985026	1
Fanconi anemia pathway	ko03460	1	64	0.986541	1
Non-alcoholic fatty liver disease (NAFLD)	ko04932	4	143	0.986669	1
Herpes simplex infection	ko05168	3	120	0.987184	1
FoxO signaling pathway	ko04068	2	101	0.991288	1
mTOR signaling pathway	ko04150	1	72	0.992087	1
Spliceosome	ko03040	8	244	0.992598	1
Circadian rhythm - plant	ko04712	1	74	0.993071	1
Pyruvate metabolism	ko00620	3	150	0.997421	1
DNA replication	ko03030	1	91	0.99776	1
Nucleotide excision repair	ko03420	1	91	0.99776	1
Meiosis - yeast	ko04113	1	97	0.998497	1
Huntington's disease	ko05016	4	198	0.999181	1
Cell cycle	ko04110	3	172	0.999238	1
Cell cycle - yeast	ko04111	1	108	0.999277	1
HTLV-I infection	ko05166	2	145	0.999358	1
Alzheimer's disease	ko05010	3	189	0.999709	1
Oxidative phosphorylation	ko00190	5	255	0.999836	1
AMPK signaling pathway	ko04152	1	132	0.999854	1
Parkinson's disease	ko05012	1	158	0.999974	1
Ribosome	ko03010	2	459	1	1
