# Supplementary material for: Mutant Transcriptome Sequencing Provides Insights into Pod Development in Peanut (Arachis hypogaea L.)
Source: Front Plant Sci. 2017 Nov 9;8:1900. doi: 10.3389/fpls.2017.01900 (PMC5684126; doi:10.3389/fpls.2017.01900)
Supplement: Table S4 — Expression and annotation of the DEGs involved in C and N metabolism. UGDH, UDPglucose 6-dehydrogenase; UGE, UDP-glucuronate 4-epimerase; GAUT, alpha-1,4-galacturonosyltransferase; EG, endoglucanase; GBA, beta-glucosidase; PE, pectinesterase; HK, hexokinase; FK, fructokinase. [file Table4.XLS]

## Sheet: Starch and sucrose metabolism
Annotation
DAF 20
Genes	KO Description											KO Name
c39374_g1	hexokinase											HK
c16332_g1	pectinesterase											E3.1.1.11
c35564_g2	pectinesterase											E3.1.1.11
c40583_g1	trehalose 6-phosphate synthase/phosphatase											TPS
c35950_g3	fructokinase											E2.7.1.4, scrK
c34734_g2	pectinesterase											E3.1.1.11
c25713_g1	UDPglucose 6-dehydrogenase											UGDH, ugd
c40683_g1	glucose-1-phosphate adenylyltransferase											glgC
c43561_g1	glucose-1-phosphate adenylyltransferase											glgC
c24224_g1	beta-glucosidase											E3.2.1.21
c35436_g1	fructokinase											E2.7.1.4, scrK
c21962_g1	endoglucanase											E3.2.1.4
c31497_g1	endoglucanase											E3.2.1.4
c42466_g1	UTP--glucose-1-phosphate uridylyltransferase											UGP2, galU, galF
c41353_g1	beta-glucosidase											E3.2.1.21
c39664_g1	hexokinase											HK
c34967_g1	beta-glucosidase											E3.2.1.21
c35297_g1	fructokinase											E2.7.1.4, scrK
c40670_g1	pectinesterase											E3.1.1.11
c29634_g1	UDPglucose 6-dehydrogenase											UGDH, ugd
c25700_g1	pectinesterase											E3.1.1.11
c40565_g1	beta-amylase											E3.2.1.2
c37926_g1	alpha-1,4-galacturonosyltransferase											GAUT
c28608_g1	alpha-1,4-galacturonosyltransferase											GAUT
c43052_g1	trehalose 6-phosphate synthase/phosphatase											TPS
c21683_g3	beta-fructofuranosidase											E3.2.1.26, sacA
c32765_g3	beta-glucosidase											E3.2.1.21
c37083_g1	pectinesterase											E3.1.1.11
c31037_g1	pectinesterase											E3.1.1.11
c27682_g1	pectinesterase											E3.1.1.11
c38010_g4	UDP-glucuronate 4-epimerase											E5.1.3.6
c37066_g3	trehalose 6-phosphate phosphatase											otsB
c42108_g1	trehalose 6-phosphate phosphatase											otsB
c39114_g3	alpha-amylase											E3.2.1.1, amyA, malS
c25992_g2	beta-glucosidase											bglX
DAF40
Genes	KO Description											KO Name
c35950_g3	fructokinase											E2.7.1.4, scrK
c35564_g2	pectinesterase											E3.1.1.11
c38893_g1	beta-fructofuranosidase											E3.2.1.26, sacA
c36605_g1	beta-glucosidase											E3.2.1.21
c41353_g1	beta-glucosidase											E3.2.1.21
c39664_g1	hexokinase											HK
c35436_g1	fructokinase											E2.7.1.4, scrK
c24224_g1	beta-glucosidase											E3.2.1.21
c29742_g1	trehalose 6-phosphate phosphatase											otsB
c38893_g3	beta-fructofuranosidase											E3.2.1.26, sacA
c23791_g1	trehalose 6-phosphate phosphatase											otsB
c39357_g1	trehalose 6-phosphate synthase/phosphatase											TPS
c21508_g1	alpha-glucosidase											malZ
c42342_g3	alpha-glucosidase											malZ
c37066_g2	trehalose 6-phosphate phosphatase											otsB
c37066_g3	trehalose 6-phosphate phosphatase											otsB
c44048_g5	beta-glucosidase											bglX
c42703_g1	trehalose 6-phosphate synthase/phosphatase											TPS
DAF60
Genes	KO Description											KO Name
c37664_g1	pectinesterase											E3.1.1.11
c25713_g1	UDPglucose 6-dehydrogenase											UGDH, ugd
c36963_g1	beta-glucosidase											bglX
c39374_g1	hexokinase											HK
c41353_g1	beta-glucosidase											E3.2.1.21
c40670_g1	pectinesterase											E3.1.1.11
c40364_g1	starch phosphorylase											E2.4.1.1, glgP, PYG
c24224_g1	beta-glucosidase											E3.2.1.21
c35950_g3	fructokinase											E2.7.1.4, scrK
c34734_g1	pectinesterase											E3.1.1.11
c34153_g1	glucose-1-phosphate adenylyltransferase											glgC
c32913_g1	alpha-1,4-galacturonosyltransferase											GAUT
c39728_g1	UDPglucose 6-dehydrogenase											UGDH, ugd
c40683_g1	glucose-1-phosphate adenylyltransferase											glgC
c21962_g1	endoglucanase											E3.2.1.4
c39242_g1	beta-D-xylosidase 4											XYL4
c33433_g1	beta-glucosidase											E3.2.1.21
c35564_g2	pectinesterase											E3.1.1.11
c31497_g1	endoglucanase											E3.2.1.4
c38443_g1	pectinesterase											E3.1.1.11
c38992_g1	1,4-beta-D-xylan synthase											E2.4.2.24
c40787_g3	beta-glucosidase											E3.2.1.21
c36283_g1	beta-glucosidase											E3.2.1.21
c38747_g1	beta-glucosidase											bglB
c38847_g1	beta-glucosidase											bglB
c36605_g1	beta-glucosidase											E3.2.1.21
c26542_g1	UDP-glucuronate 4-epimerase											E5.1.3.6
c38893_g1	beta-fructofuranosidase											E3.2.1.26, sacA
c36948_g1	beta-glucosidase											E3.2.1.21
c34032_g1	beta-D-xylosidase 4											XYL4
c29634_g1	UDPglucose 6-dehydrogenase											UGDH, ugd
c40174_g1	beta-glucosidase											bglX
c36851_g1	sucrose synthase											E2.4.1.13
c29742_g1	trehalose 6-phosphate phosphatase											otsB
c34582_g1	alpha-amylase											E3.2.1.1, amyA, malS
Expression
DAF 20
Gene ID	1	2	3	4	5	6	7	8	9	10	11	12	13	14	15	16	17	18
c39374_g1	4.09	3.82	4.73	6.02	3.59	3.99	2.48	3.61	2.23	1.65	3	2.39	3.97	4.94	3.12	2.54	0.38	0.94
c16332_g1	1.26	1.21	0.85	0.31	0.83	0.93	0.37	0.42	0.1	0.21	0.11	0.31	0.23	0.72	0.43	0	0	0
c35564_g2	12.89	13.78	10.47	7.88	13.81	12.68	5.72	6.84	4.56	5.66	8.26	5.27	4.66	7.57	7.29	1.73	0.18	1.06
c40583_g1	13.17	11.94	13.7	12.66	12.98	16.6	10.78	12.12	10.78	7.4	10.24	8.76	12.24	12.88	12.27	8.34	1.57	6.42
c35950_g3	17.27	16.47	14.95	9.13	16.09	14.23	20.81	20.08	11.36	0	0.22	0	0.69	0.63	0	0.43	0	0
c34734_g2	11.17	20.94	15.17	3.7	8.3	5.64	0.78	1.59	0.68	8.85	12.82	10.19	2.6	4.82	4.4	0.18	0	0.09
c25713_g1	21.17	16.11	18.34	14.53	25.3	19.41	22.17	25.52	22.39	10.18	13.07	9.68	18.36	16.24	19.42	13	8.35	12
c40683_g1	60.05	113.82	92.9	69.16	95.4	76.92	48.17	58.55	43.96	37.99	64.23	48.18	61.48	66.43	57.55	27.77	2.61	28.3
c43561_g1	103.39	182.94	149.71	82.25	123.38	124.73	64.93	68.82	63.7	52.44	97.13	71.37	75.62	90.13	87.96	54.43	4.9	36.79
c24224_g1	12.96	21.94	16.8	5.8	10.02	7.83	3.47	4.54	4.16	7.22	7.38	7.91	2.72	3.5	3.09	1.79	0	0.75
c35436_g1	11.17	10.57	10.75	8.05	10.67	11.3	10.83	9.4	11.63	5.76	9.72	6.68	6.55	7.34	7.04	10.35	10.83	12.25
c21962_g1	4.17	4.36	5.26	5.4	3.59	2.97	1.26	2.28	1.34	0.93	2.48	2.12	1.28	1.87	1.26	0.21	0	0
c31497_g1	11.11	11.13	9.44	10.89	6.72	7.36	3.3	4.75	3.73	4.79	7.17	4.27	4.8	7.18	6.66	1.51	0.23	0.96
c42466_g1	180.6	170.81	188.85	175.64	181.48	206.31	154.71	157.9	156.05	68.07	127.83	86.55	175.9	199.23	177.32	196.46	51.8	147.06
c41353_g1	10.21	12.95	12.47	6.29	6.51	6.2	2.57	3.18	4.55	5.85	5.41	7.81	2.48	3.52	2.45	1.19	0.11	1.31
c39664_g1	15.56	25.57	21.03	11.62	16.39	18	8.63	10.93	8.36	9.08	15.58	11.21	8.37	11.4	12.21	7.68	1.22	7.32
c34967_g1	7.48	10.41	9.24	6.08	7.05	6.64	6.31	4.94	5.68	5.7	5.18	4.99	7.95	13.41	11.48	7.63	13.54	11.24
c35297_g1	14.68	19.54	16.19	9.24	12.66	12.04	6.94	8.13	7.46	9.67	17.14	12.43	10.54	13.48	12.13	5.39	2.96	5
c40670_g1	107.37	90.78	91.46	80.54	72.3	126.61	56.66	59.39	48.56	10.67	26.89	20.02	146.66	127.57	130.4	25.34	0.96	27.62
c29634_g1	26.11	25.38	21.72	17.68	30.57	23.61	26.74	26.65	29.71	11.83	13.87	12.11	19.68	22.84	20.46	19.02	9.8	13.3
c25700_g1	0.16	0.63	0.44	0.11	0.27	0.15	0.05	0.28	0.1	3.48	4.65	2.84	0.12	0.86	0.73	0	0	0
c40565_g1	5.34	7.86	7.73	4.12	5.79	9.52	10.57	6.94	10.93	18.87	13.89	19.42	8.67	8.47	8.46	10.23	23.62	14.87
c37926_g1	5.33	9.64	8.92	7.86	7.65	6.96	7.69	4.81	5.91	24.17	14.91	25.57	10.42	9.54	10.77	5.64	12.4	6.94
c28608_g1	11.46	17.57	14.27	8.39	12.12	15.89	9.74	7.38	8.05	39.4	49.07	40.93	18.02	22.25	18.22	11.79	12.6	8.19
c43052_g1	3.23	4.05	4.69	2.8	2.39	4.63	2.35	2.72	1.99	22.07	10.95	16.38	5.42	6.29	4.75	2.6	4.52	3.1
c21683_g3	0	0.11	0.15	0	0.11	0.05	0	0	0	0.75	1.69	1.56	0.25	0.06	0.06	0	0	0
c32765_g3	4.64	6.38	6.46	1.58	3.29	4.53	3.93	3.65	4.39	21.62	12.66	15.34	4.84	6.84	8.56	2.78	6.69	4.53
c37083_g1	0.89	4.26	2.8	0.07	0.43	0.55	0.23	0.43	0.28	16.88	18.32	13.5	0.11	0.52	0.68	0	4.83	1.31
c31037_g1	1.19	6.61	3.59	0.26	0.96	0.44	0.91	0.9	1.18	12.29	14.66	10.79	0.51	2.17	2	0.84	0.45	0.54
c27682_g1	0	0.04	0.07	0	0	0	0	0	0	0.39	0.75	0.3	0	0	0.04	0	0.6	0.12
c38010_g4	30.69	45.09	38.96	41.94	61.29	48.95	143.8	119.59	145.2	142.25	95.27	124.64	80.75	69.28	71.75	101.58	496.42	202.47
c37066_g3	0.93	0.68	0.65	3.3	3.83	4.59	1.22	2.09	1.3	9.88	6.78	6.62	11.29	14.47	12.05	2.84	1.2	4.28
c42108_g1	0.51	0.62	0.46	0.42	0.39	0.89	0.37	0.22	0.37	7.62	1.61	6.59	0.98	0.79	0.53	0.31	0.65	0.53
c39114_g3	0.28	0.18	0.17	0.05	0	0.04	0.24	0.05	0.17	5.25	5.65	4.5	0	0	0	0.14	9.66	2.8
c25992_g2	0.35	0.56	0.62	0.24	0.14	0.5	0.24	0.6	0.27	3.25	2.49	2.62	0.84	0.67	0.73	0.14	0.09	0.13
DAF40
Gene ID	1	2	3	4	5	6	7	8	9	10	11	12	13	14	15	16	17	18
c35950_g3	17.27	16.47	14.95	9.13	16.09	14.23	20.81	20.08	11.36	0	0.22	0	0.69	0.63	0	0.43	0	0
c35564_g2	12.89	13.78	10.47	7.88	13.81	12.68	5.72	6.84	4.56	5.66	8.26	5.27	4.66	7.57	7.29	1.73	0.18	1.06
c38893_g1	1.16	3.2	1.46	0.92	0.74	1.07	1.2	1	0.73	1.97	1.91	0.89	0.23	0.49	0.36	0.37	0.1	0.28
c36605_g1	10.3	17.45	16.82	6.47	8.86	9.31	6.46	6.07	5.48	11.7	28.65	16.73	4.27	6.92	6.37	1.77	2.66	1.79
c41353_g1	10.21	12.95	12.47	6.29	6.51	6.2	2.57	3.18	4.55	5.85	5.41	7.81	2.48	3.52	2.45	1.19	0.11	1.31
c39664_g1	15.56	25.57	21.03	11.62	16.39	18	8.63	10.93	8.36	9.08	15.58	11.21	8.37	11.4	12.21	7.68	1.22	7.32
c35436_g1	11.17	10.57	10.75	8.05	10.67	11.3	10.83	9.4	11.63	5.76	9.72	6.68	6.55	7.34	7.04	10.35	10.83	12.25
c24224_g1	12.96	21.94	16.8	5.8	10.02	7.83	3.47	4.54	4.16	7.22	7.38	7.91	2.72	3.5	3.09	1.79	0	0.75
c29742_g1	0.08	0.19	0.07	0.08	0.08	0.04	0.07	0.28	0.4	0.4	0.33	0.2	0.53	0.63	0.77	1.21	1.52	1.83
c38893_g3	14.72	25.03	18.8	5.23	7.46	9.05	7.97	6.84	5.98	50.28	21.75	46.89	17.83	19.9	21.74	5.69	2.34	5.52
c23791_g1	0	0	0.12	0	0.3	0.23	0.04	0.04	0.04	0.04	0.09	0	1.21	1.42	1.27	0	0	0.04
c39357_g1	11.98	14.31	15.17	6.16	9.68	14.74	11.82	11.79	11.16	85.48	30.95	71.37	29.63	27.91	27.53	15.03	32.95	19.48
c21508_g1	4.05	7.57	6.77	1.55	2.6	3.82	1.09	2.22	4.08	15.57	18.6	13.79	7.18	8.14	8.41	3.26	0	1.41
c42342_g3	6.15	9.83	9.27	1.91	3.88	7.7	3.67	3.16	2.31	12.99	14.22	15.9	7.16	8.38	8.92	1.49	1.71	1.27
c37066_g2	1.91	2.01	1.6	2.38	1.97	2.16	1.01	1.61	1.35	4.44	3.95	3.75	4.58	5.79	5.62	1.77	0	1
c37066_g3	0.93	0.68	0.65	3.3	3.83	4.59	1.22	2.09	1.3	9.88	6.78	6.62	11.29	14.47	12.05	2.84	1.2	4.28
c44048_g5	4.86	8.14	6.59	2.37	2.49	3.96	1.63	1.96	1.47	10.21	8.84	9.45	6.27	6.35	8.33	1.35	599	105.73
c42703_g1	20.72	25.17	24.18	16.25	15.73	20.25	18.5	20.61	18.38	104.76	43.7	86.7	33.33	32.19	32.19	16.75	63.2	31.24
DAF60
Gene ID	1	2	3	4	5	6	7	8	9	10	11	12	13	14	15	16	17	18
c37664_g1	39.12	156.65	141.46	15.84	31.31	47.85	13.28	14.08	11.57	193.75	355.04	253.16	26.6	74.45	59.72	1.53	0.59	1.19
c25713_g1	21.17	16.11	18.34	14.53	25.3	19.41	22.17	25.52	22.39	10.18	13.07	9.68	18.36	16.24	19.42	13	8.35	12
c36963_g1	5.44	12.98	9.64	2.33	7.42	5.28	1.51	3.21	1.43	11.89	23.98	15.33	2.98	4.65	5.28	0.29	0.24	0.13
c39374_g1	4.09	3.82	4.73	6.02	3.59	3.99	2.48	3.61	2.23	1.65	3	2.39	3.97	4.94	3.12	2.54	0.38	0.94
c41353_g1	10.21	12.95	12.47	6.29	6.51	6.2	2.57	3.18	4.55	5.85	5.41	7.81	2.48	3.52	2.45	1.19	0.11	1.31
c40670_g1	107.37	90.78	91.46	80.54	72.3	126.61	56.66	59.39	48.56	10.67	26.89	20.02	146.66	127.57	130.4	25.34	0.96	27.62
c40364_g1	69.55	106.18	94.14	39.34	61.17	69.16	30.15	35.78	32.45	72.07	90.61	78.13	35.91	49.12	48.09	22.4	7.24	17.51
c24224_g1	12.96	21.94	16.8	5.8	10.02	7.83	3.47	4.54	4.16	7.22	7.38	7.91	2.72	3.5	3.09	1.79	0	0.75
c35950_g3	17.27	16.47	14.95	9.13	16.09	14.23	20.81	20.08	11.36	0	0.22	0	0.69	0.63	0	0.43	0	0
c34734_g1	12.96	30.9	26.08	8.14	12.51	12.34	3.39	5.85	2.99	16.25	46.9	26.19	3.8	10.05	9.25	0.44	0	0.43
c34153_g1	0.37	1.45	1.67	0.67	0.66	0.81	0.77	0.26	0.17	0.67	1.43	0.81	0.15	0.46	0.31	0	0	0
c32913_g1	12.79	17.55	16.65	8.35	11.13	14	9.17	9.26	7.08	19.72	23.44	23.18	16.31	14.92	15	5.66	6.36	5.15
c39728_g1	54.64	93.92	80.35	44.12	64.87	58.31	36.77	49.81	34.87	56.01	106.62	71.59	43.55	63.61	61.29	24.21	8.26	22.77
c40683_g1	60.05	113.82	92.9	69.16	95.4	76.92	48.17	58.55	43.96	37.99	64.23	48.18	61.48	66.43	57.55	27.77	2.61	28.3
c21962_g1	4.17	4.36	5.26	5.4	3.59	2.97	1.26	2.28	1.34	0.93	2.48	2.12	1.28	1.87	1.26	0.21	0	0
c39242_g1	9.26	28.01	22.63	3.76	14.92	11.96	9.05	12.84	9.09	15.17	33.95	17.95	8.07	7.08	9.62	3.79	0.59	1.77
c33433_g1	8.85	14.22	11.37	6.09	7.07	8.58	7.3	8.15	7.21	13.81	24.4	16.81	5.5	10.53	8.33	2.61	2.99	3.17
c35564_g2	12.89	13.78	10.47	7.88	13.81	12.68	5.72	6.84	4.56	5.66	8.26	5.27	4.66	7.57	7.29	1.73	0.18	1.06
c31497_g1	11.11	11.13	9.44	10.89	6.72	7.36	3.3	4.75	3.73	4.79	7.17	4.27	4.8	7.18	6.66	1.51	0.23	0.96
c38443_g1	7.78	7.61	6.83	1.91	4.64	5.79	1.58	1.77	1.2	16.35	18.33	16.25	0.64	5.3	3.81	0.2	0.03	0.09
c38992_g1	1.28	4.62	4.33	0.36	1.99	2.39	0.2	0.4	0.28	2.55	8.12	3.88	1.27	1.71	1.8	0.03	0	0
c40787_g3	16.23	30.63	21.46	12.26	31.34	20.5	61.67	67.79	67.06	13.82	34.52	14.22	20.48	11.12	18.4	16.98	3.04	11.3
c36283_g1	11.46	49.79	31.73	2.49	10.28	9.56	3.29	6.95	5.24	56.4	111.99	69.13	6.27	21.05	18.02	0.68	0.04	0.64
c38747_g1	1.82	2.63	1.95	0.97	2.31	2.18	9.77	2.77	1.85	2.54	3.46	1.65	2.54	1.45	1.95	1.03	0.1	0.46
c38847_g1	7.47	20.44	12.95	1.49	5.16	5.73	1.82	1.82	2.73	22.5	31.47	23.01	1.69	8.16	8.92	0.23	0.15	1.14
c36605_g1	10.3	17.45	16.82	6.47	8.86	9.31	6.46	6.07	5.48	11.7	28.65	16.73	4.27	6.92	6.37	1.77	2.66	1.79
c26542_g1	23.67	40	35.34	12.27	25.17	26.47	12.88	19.45	11.31	65.71	89.1	78.4	23.67	32.4	33.9	1.3	0.42	1.35
c38893_g1	1.16	3.2	1.46	0.92	0.74	1.07	1.2	1	0.73	1.97	1.91	0.89	0.23	0.49	0.36	0.37	0.1	0.28
c36948_g1	4.36	22.71	14.07	1.35	2.55	3.04	1.99	1.29	1.22	10.72	16.33	12.49	1.81	6.92	5.21	0.77	0.3	0.68
c34032_g1	2.43	6.07	3.95	0.97	1.58	1.78	0.66	0.93	0.52	3.13	7.13	4.88	1.97	4.97	4.16	0.12	0.02	0.15
c29634_g1	26.11	25.38	21.72	17.68	30.57	23.61	26.74	26.65	29.71	11.83	13.87	12.11	19.68	22.84	20.46	19.02	9.8	13.3
c40174_g1	35.47	71.14	52.11	13.86	21.68	19.89	19.65	20.68	17.68	43.99	49.08	51.85	19.95	31.81	31.6	11.89	1.6	10.57
c36851_g1	0.39	1.02	0.84	0.16	0.41	0.39	0.14	0.12	0.11	1.67	1.66	1.95	0.29	0.7	0.4	0.58	0.49	0.6
c29742_g1	0.08	0.19	0.07	0.08	0.08	0.04	0.07	0.28	0.4	0.4	0.33	0.2	0.53	0.63	0.77	1.21	1.52	1.83
c34582_g1	9.66	17.99	13.75	5.49	12	17.67	5.02	5.91	5.44	11.8	21.78	15.69	9.47	11	12.91	13.59	39.91	24.56
1:pw DAF20_1(FPRK) 2:pw DAF20_2 3:pw DAF20_3 4:pw DAF40_1 5:pw DAF40_2 6:pw DAF40_3 7:pw DAF20_1 8:pw DAF20_2 9:pw DAF20_3 10:WT DAF20_1 11:WT DAF20_2 12:WT DAF20_3 13:WT DAF40_1 14:WT DAF40_2 15:WT DAF40_3 16:WT DAF60_1 17:WT DAF60_2 18:WT DAF60_3
up regulated in red , down regulated in green

## Sheet: Carbon metabolism
Annotation
DAF 20
Genes	KO Description											KO Name
c36411_g1	S-(hydroxymethyl)glutathione dehydrogenase / alcohol dehydrogenase											frmA, ADH5, adhC
c35889_g1	glyceraldehyde-3-phosphate dehydrogenase (NADP+)											gapN
c39439_g3	cysteine synthase A											cysK
c39729_g2	6-phosphogluconate dehydrogenase											PGD, gnd
c39374_g1	hexokinase											HK
c36770_g1	glycine hydroxymethyltransferase											glyA, SHMT
c40870_g1	aspartate aminotransferase, cytoplasmic											GOT1
c38874_g2	pyruvate dehydrogenase E1 component beta subunit											PDHB, pdhB
c31993_g1	glyceraldehyde-3-phosphate dehydrogenase (NADP+) (phosphorylating)											GAPA
c43058_g1	fructose-bisphosphate aldolase, class I											ALDO
c30969_g2	pyruvate kinase											PK, pyk
c23273_g1	phosphoenolpyruvate carboxylase											ppc
c18609_g1	3-hydroxyisobutyryl-CoA hydrolase											HIBCH
c1000_g1	phosphoribulokinase											PRK, prkB
c40155_g1	L-3-cyanoalanine synthase/ cysteine synthase											ATCYSC1
c32677_g1	sedoheptulose-bisphosphatase											E3.1.3.37
c43345_g1	enolase											ENO, eno
c43231_g3	glyceraldehyde 3-phosphate dehydrogenase											GAPDH, gapA
c35756_g1	triosephosphate isomerase (TIM)											TPI, tpiA
c36611_g1	formate--tetrahydrofolate ligase											fhs
c39664_g1	hexokinase											HK
c36623_g3	pyruvate kinase											PK, pyk
c31525_g1	glutamate--glyoxylate aminotransferase											GGAT
c41203_g2	aspartate aminotransferase, mitochondrial											GOT2
c33616_g1	phosphoglycerate kinase											PGK, pgk
c32893_g1	S-(hydroxymethyl)glutathione dehydrogenase / alcohol dehydrogenase											frmA, ADH5, adhC
c21103_g1	malate dehydrogenase (oxaloacetate-decarboxylating)(NADP+)											E1.1.1.40, maeB
c43750_g2	S-(hydroxymethyl)glutathione dehydrogenase / alcohol dehydrogenase											frmA, ADH5, adhC
c43750_g1	S-(hydroxymethyl)glutathione dehydrogenase / alcohol dehydrogenase											frmA, ADH5, adhC
c44355_g1	malate synthase											E2.3.3.9, aceB, glcB
c34652_g2	S-(hydroxymethyl)glutathione dehydrogenase / alcohol dehydrogenase											frmA, ADH5, adhC
c34835_g1	L-3-cyanoalanine synthase/ cysteine synthase											ATCYSC1
c44016_g5	phosphoenolpyruvate carboxykinase (ATP)											E4.1.1.49, pckA
c44016_g3	phosphoenolpyruvate carboxykinase (ATP)											E4.1.1.49, pckA
c44016_g1	phosphoenolpyruvate carboxykinase (ATP)											E4.1.1.49, pckA
c41736_g2	malate dehydrogenase (oxaloacetate-decarboxylating)(NADP+)											E1.1.1.40, maeB
DAF40
Genes	KO Description											KO Name
c39439_g3	cysteine synthase A											cysK
c43231_g3	glyceraldehyde 3-phosphate dehydrogenase											GAPDH, gapA
c40925_g4	malate dehydrogenase (decarboxylating)											E1.1.1.39
c39664_g1	hexokinase											HK
c35262_g1	fructose-1,6-bisphosphatase I											FBP, fbp
c40870_g1	aspartate aminotransferase, cytoplasmic											GOT1
c18609_g1	3-hydroxyisobutyryl-CoA hydrolase											HIBCH
c18609_g1	3-hydroxyisobutyryl-CoA hydrolase											HIBCH
c32893_g1	S-(hydroxymethyl)glutathione dehydrogenase / alcohol dehydrogenase											frmA, ADH5, adhC
c36138_g4	alanine-glyoxylate transaminase / serine-glyoxylate transaminase / serine-pyruvate transaminase											AGXT
c27112_g1	pyruvate, orthophosphate dikinase											ppdK
c41488_g2	probable phosphoglycerate mutase											gpmB
c21103_g1	malate dehydrogenase (oxaloacetate-decarboxylating)(NADP+)											E1.1.1.40, maeB
c41412_g1	fructose-1,6-bisphosphatase I											FBP, fbp
c41736_g2	malate dehydrogenase (oxaloacetate-decarboxylating)(NADP+)											E1.1.1.40, maeB
DAF60
Genes	KO Description											KO Name
c39374_g1	hexokinase											HK
c31525_g1	glutamate--glyoxylate aminotransferase											GGAT
c31925_g1	glyceraldehyde-3-phosphate dehydrogenase (NADP+) (phosphorylating)											GAPA
c36903_g1	fructose-bisphosphate aldolase, class I											ALDO
c30720_g1	glyoxylate/succinic semialdehyde reductase											GLYR
c36611_g1	formate--tetrahydrofolate ligase											fhs
c43750_g1	S-(hydroxymethyl)glutathione dehydrogenase / alcohol dehydrogenase											frmA, ADH5, adhC
c39439_g3	cysteine synthase A											cysK
c32893_g1	S-(hydroxymethyl)glutathione dehydrogenase / alcohol dehydrogenase											frmA, ADH5, adhC
c28691_g1	formamidase											E3.5.1.49
c31405_g1	malate dehydrogenase											MDH1
c35586_g1	6-phosphogluconolactonase											PGLS, pgl, devB
c35586_g2	6-phosphogluconolactonase											PGLS, pgl, devB
c31993_g1	glyceraldehyde-3-phosphate dehydrogenase (NADP+) (phosphorylating)											GAPA
c18609_g1	3-hydroxyisobutyryl-CoA hydrolase											HIBCH
c1000_g1	phosphoribulokinase											PRK, prkB
c39682_g2	methylenetetrahydrofolate reductase (NADPH)											metF, MTHFR
Expression
DAF20
Gene ID	1	2	3	4	5	6	7	8	9	10	11	12	13	14	15	16	17	18
c36411_g1	3.79	6.25	5.46	0.05	0.31	0.28	0	0	0	2.96	4.6	4.02	0.06	0.91	0.83	0	0	0
c35889_g1	58.5	141.51	100.6	2.55	2.87	3.87	3.91	3.03	4.81	6.16	5.72	6.12	2.94	3.94	3.8	3.46	7.03	4.51
c39439_g3	28.38	32.99	24.06	0.44	0	0	0.46	0.47	0	0.45	0	1.79	0	0	0	0	0	0
c39729_g2	20.15	35.06	28.79	12.81	25.58	20.67	22.01	13.37	25.87	31.34	44.05	29.73	20.61	25.47	24.59	19.73	59.06	40.59
c39374_g1	4.09	3.82	4.73	124.61	136.31	146.95	144.84	111.19	172.15	299.1	184.21	266.46	165.33	157.08	170.35	104.6	355.8	183.79
c36770_g1	6.73	11.13	9.09	1.05	1.15	0	4.53	2.86	1.03	6.64	3.11	1.71	5	3.65	1.17	3.59	4.46	3.94
c40870_g1	90.77	96.68	88.34	10.44	17.51	16.21	26.37	22.93	32.58	67.12	27.77	54.24	24.56	18.43	20.65	33.33	196.92	82.09
c38874_g2	55.33	72.26	65.49	30.35	54.99	41.87	24.18	27.73	32.76	36.68	79.7	50.23	24.69	44.63	43.91	30.48	6.63	23.91
c31993_g1	22.88	102.29	65.25	14.75	16.42	19.39	17.94	22.28	17.87	32.7	19.95	26.42	19.41	16.82	19.48	14.47	11.71	17.23
c43058_g1	323.65	316.48	302.87	13.65	19.23	23	16.75	13.24	13.6	24.79	16.37	19.92	22.31	29.76	23.96	15.91	11.53	13.62
c30969_g2	17.96	19.38	21.5	0.37	0.39	0.73	0	0	0.35	1.52	1.24	1.53	0.42	0	0.4	1.97	0.41	0.77
c23273_g1	41.94	57.72	62.29	0	0.08	0.15	0.14	0.33	0.23	0	0.34	0.08	0	0	0	0	0	0
c18609_g1	17.18	31.87	19.76	0	0.3	0.84	0.57	0.61	0.56	2.4	0.32	1.5	2.3	0.3	0.62	0.93	3.8	0.91
c1000_g1	24.46	42.42	32.64	0	0	0	0	0	0	0	0	0	0.39	0	0	0	0.38	0.36
c40155_g1	126.67	240.08	173.62	0.23	0	0	0	0	0.22	0.24	0	0	0	0	0.49	0	0	0
c32677_g1	13.58	52.88	32.02	0	0.38	0	0	0	0	0.38	1.23	0	1.65	1.54	1.18	1.76	0	0
c43345_g1	67.42	78.95	77.76	7.56	8.07	8.61	9.33	6.94	9	18.4	15.36	17.14	9.24	11.25	11.84	9.18	27.91	16.29
c43231_g3	93.88	147.79	119.34	21.63	24.96	23.99	42.13	36.66	42.2	28.94	18.91	24.99	20.49	20.69	23.29	42.74	50.84	45.58
c35756_g1	299.75	470.15	398.22	3.33	0	0	0	0	0	0	0	0	0	0	0	0	0	0
c36611_g1	89.09	84.77	91.61	31.79	24.59	24.73	17.7	8.15	19.99	35.46	14.15	31.37	15.48	18.73	25.33	19.73	46.12	35.62
c39664_g1	15.56	25.57	21.03	1.34	0	1.73	3.83	1.59	0	2.97	3.69	1.62	1.68	0	0	1.64	0	0
c36623_g3	58.61	74.29	71.75	43.27	59.28	60.42	54.73	53.52	52.32	55.53	76.07	60.39	45.48	54.71	53.24	52.86	46.03	53.14
c31525_g1	26.36	32.7	30.21	0.2	0.6	0.55	0.18	0	0.75	2.41	1.89	0.79	0.66	1.2	0.41	0.41	0	0
c41203_g2	27.54	37.04	33.34	0.77	1.26	0.86	1.55	0.96	0.59	3.8	3.12	2.33	0.69	1.56	1.3	1.93	4.92	2.87
c33616_g1	640.1	749.91	720.69	23.98	29.34	29.67	29.97	29.53	34.12	56.11	44.49	52.48	28.81	30.69	33.06	30.18	57.49	41.1
c32893_g1	13.74	44.99	31.51	0.07	0.36	0.19	0.25	0	0.2	0.12	0.22	0	0.08	0.14	0.16	0.58	0.69	0.5
c21103_g1	21.78	28.67	28.96	0	2.41	2.71	0	2.4	1.97	8.8	8.47	9.78	7.55	5.12	0	0	6.05	0
c43750_g2	4.15	3.33	3.91	0.29	0.3	0	1.69	0.91	1.1	2.37	1.59	2.07	0.65	0.6	1.85	1.83	1.88	0.9
c43750_g1	18.17	52.3	35.7	0.19	0.58	0.17	0.17	0.19	0	0.78	0.5	0.95	0.32	0.95	0.49	0.3	0.29	0.39
c44355_g1	29.95	41.68	39.67	0.42	0.89	2.13	0	4.03	2.03	7.42	0.48	4.88	2.4	2.26	0.92	1.82	3.88	0.44
c34652_g2	15.03	16.03	13.03	0	0	0	0	0.35	0	0.34	0	0.51	0.37	0	0.35	0	0	0.52
c34835_g1	24.72	30.84	27.36	2.18	4.02	2.23	1.98	2	2.48	2.38	2.66	2.68	2.08	1.34	2.34	1.86	0.97	1.85
c44016_g5	13.12	18.11	16.69	15.82	20.2	18.41	15.56	16.24	15.27	15.58	17.81	16.06	19.56	18.05	19	14.83	12.83	14.3
c44016_g3	1.18	4.12	3.96	10.25	11.09	14.24	15.1	10.35	18.23	69.9	45.34	61.28	17.77	19.11	19.63	18.14	1278.93	307.27
c44016_g1	2.13	4.65	5.26	1.39	3.05	2.93	2.48	3.08	1.89	9.29	13.47	14.59	2.54	3.4	1.79	4.54	472.05	118.72
c41736_g2	76.57	101.36	86.72	16.07	20.71	24.19	11.68	15.35	12	58.71	39.96	49.05	15.81	24.39	19.51	10.97	17.18	13.63
DAF40
Gene ID	1	2	3	4	5	6	7	8	9	10	11	12	13	14	15	16	17	18
c39439_g3	28.38	32.99	24.06	0.44	0	0	0.46	0.47	0	0.45	0	1.79	0	0	0	0	0	0
c43231_g3	93.88	147.79	119.34	21.63	24.96	23.99	42.13	36.66	42.2	28.94	18.91	24.99	20.49	20.69	23.29	42.74	50.84	45.58
c40925_g4	1.17	1.97	2.21	2.67	2.64	3.51	2.04	1.87	1.2	0.53	0.54	0.6	1.39	2.07	2.21	0.54	0.12	0.91
c39664_g1	15.56	25.57	21.03	1.34	0	1.73	3.83	1.59	0	2.97	3.69	1.62	1.68	0	0	1.64	0	0
c35262_g1	6.7	17.05	14.38	3.34	3	3.81	2.89	2.72	3.45	2.59	5.57	3.87	3.98	4.45	4.29	2.15	0.22	1.92
c40870_g1	90.77	96.68	88.34	10.44	17.51	16.21	26.37	22.93	32.58	67.12	27.77	54.24	24.56	18.43	20.65	33.33	196.92	82.09
c18609_g1	17.18	31.87	19.76	0	0.3	0.84	0.57	0.61	0.56	2.4	0.32	1.5	2.3	0.3	0.62	0.93	3.8	0.91
c18609_g1	17.18	31.87	19.76	0	0.3	0.84	0.57	0.61	0.56	2.4	0.32	1.5	2.3	0.3	0.62	0.93	3.8	0.91
c32893_g1	13.74	44.99	31.51	0.07	0.36	0.19	0.25	0	0.2	0.12	0.22	0	0.08	0.14	0.16	0.58	0.69	0.5
c36138_g4	6.75	21.6	12.02	1.27	3.23	2.48	2.57	2.1	1.93	4.57	4.2	5.24	2.65	3.44	2.73	2.5	1.29	1.46
c27112_g1	154.62	58.49	104.14	14.42	19.09	17.66	16.27	18.82	18.09	27.45	28.43	27.67	14.05	18.8	16.86	10.59	15.05	13.86
c41488_g2	2.01	3.45	2.82	6.26	8.72	12.01	8.38	8.76	8.41	10.09	14.75	10.33	9.92	11.55	10.44	9.91	9.74	10.89
c21103_g1	21.78	28.67	28.96	0	2.41	2.71	0	2.4	1.97	8.8	8.47	9.78	7.55	5.12	0	0	6.05	0
c41412_g1	3.64	4.81	4	0	0	0	0	0	0	0	0	0	0	0	0	0	0	0
c41736_g2	76.57	101.36	86.72	16.07	20.71	24.19	11.68	15.35	12	58.71	39.96	49.05	15.81	24.39	19.51	10.97	17.18	13.63
DAF60
Gene ID	1	2	3	4	5	6	7	8	9	10	11	12	13	14	15	16	17	18
c39374_g1	4.09	3.82	4.73	124.61	136.31	146.95	144.84	111.19	172.15	299.1	184.21	266.46	165.33	157.08	170.35	104.6	355.8	183.79
c31525_g1	26.36	32.7	30.21	0.2	0.6	0.55	0.18	0	0.75	2.41	1.89	0.79	0.66	1.2	0.41	0.41	0	0
c31925_g1	3.16	28.96	18.02	4.83	8.22	6.57	3.1	3.61	2.75	11.47	31.41	17.72	3.74	7.6	8.04	0.61	0.39	0.53
c36903_g1	27.84	194.4	117.39	15.55	25.31	17.45	19.49	18.84	24.58	26.08	25.58	26.77	17.93	17.68	19.39	15.92	32.51	21.67
c30720_g1	27.9	44.26	33.68	3.22	4.07	3.24	5.81	2.97	2.01	1.72	6.95	3.36	2.57	4.1	4.51	1.99	3.31	4.87
c36611_g1	89.09	84.77	91.61	31.79	24.59	24.73	17.7	8.15	19.99	35.46	14.15	31.37	15.48	18.73	25.33	19.73	46.12	35.62
c43750_g1	18.17	52.3	35.7	0.19	0.58	0.17	0.17	0.19	0	0.78	0.5	0.95	0.32	0.95	0.49	0.3	0.29	0.39
c39439_g3	28.38	32.99	24.06	0.44	0	0	0.46	0.47	0	0.45	0	1.79	0	0	0	0	0	0
c32893_g1	13.74	44.99	31.51	0.07	0.36	0.19	0.25	0	0.2	0.12	0.22	0	0.08	0.14	0.16	0.58	0.69	0.5
c28691_g1	12.01	6.11	6.84	0.55	0.42	0.81	1.87	0.78	3.72	5.63	4.74	4.11	1.3	1.23	1.79	2.42	28.52	10.12
c31405_g1	1.72	2.41	2.26	9.17	12.74	18.07	20.35	10.47	20.14	33.65	16.64	28.67	15.03	18.63	23.86	22.06	33.55	19.47
c35586_g1	5.47	6.83	7.01	1.91	2.68	1.41	0.79	1.06	0.59	1.44	1.29	1.15	0.96	1.32	1.76	0.04	0	0.09
c35586_g2	2.64	3.78	2.79	40.13	56.71	64.21	50.42	44.48	48.04	81.63	78.78	82.98	65.57	71.07	72.97	59.22	46.05	57.19
c31993_g1	22.88	102.29	65.25	14.75	16.42	19.39	17.94	22.28	17.87	32.7	19.95	26.42	19.41	16.82	19.48	14.47	11.71	17.23
c18609_g1	17.18	31.87	19.76	0	0.3	0.84	0.57	0.61	0.56	2.4	0.32	1.5	2.3	0.3	0.62	0.93	3.8	0.91
c1000_g1	24.46	42.42	32.64	0	0	0	0	0	0	0	0	0	0.39	0	0	0	0.38	0.36
c39682_g2	0.4	0.99	0.53	1.88	0.69	1.36	0.73	0	2.45	1.98	1.51	2.06	2.2	0	1.41	0.7	0.78	1.35
1:pw DAF20_1(FPRK) 2:pw DAF20_2 3:pw DAF20_3 4:pw DAF40_1 5:pw DAF40_2 6:pw DAF40_3 7:pw DAF20_1 8:pw DAF20_2 9:pw DAF20_3 10:WT DAF20_1 11:WT DAF20_2 12:WT DAF20_3 13:WT DAF40_1 14:WT DAF40_2 15:WT DAF40_3 16:WT DAF60_1 17:WT DAF60_2 18:WT DAF60_3
up regulated in red , down regulated in green

## Sheet: Biosynthesis of amimo acids
Annotation
DAF20
Genes	KO Description											KO Name
c35034_g3	tryptophan synthase alpha chain											trpA
c41187_g1	3-dehydroquinate dehydratase / shikimate dehydrogenase											aroDE, DHQ-SDH
c30933_g1	3-dehydroquinate dehydratase / shikimate dehydrogenase											aroDE, DHQ-SDH
c39439_g3	cysteine synthase A											cysK
c36770_g1	glycine hydroxymethyltransferase											glyA, SHMT
c18171_g1	5-methyltetrahydropteroyltriglutamate--homocysteine methyltransferase											metE
c40870_g1	aspartate aminotransferase, cytoplasmic											GOT1
c43058_g1	fructose-bisphosphate aldolase, class I											ALDO
c30969_g2	pyruvate kinase											PK, pyk
c22934_g1	tyrosine aminotransferase											TAT
c37595_g2	glutamine synthetase											glnA, GLUL
c35736_g1	aspartate aminotransferase, chloroplastic											ASP5
c39687_g1	3-deoxy-7-phosphoheptulonate synthase											E2.5.1.54, aroF, aroG, aroH
c38105_g2	chorismate mutase											E5.4.99.5
c38105_g4	chorismate mutase											E5.4.99.5
c41152_g1	glutamine synthetase											glnA, GLUL
c34458_g1	glutamate N-acetyltransferase / amino-acid N-acetyltransferase											argJ
c40155_g1	L-3-cyanoalanine synthase/ cysteine synthase											ATCYSC1
c27182_g1	glutamine synthetase											glnA, GLUL
c27182_g2	glutamine synthetase											glnA, GLUL
c22586_g2	glutamine synthetase											glnA, GLUL
c43345_g1	enolase											ENO, eno
c37377_g1	anthranilate phosphoribosyltransferase											trpD
c43231_g3	glyceraldehyde 3-phosphate dehydrogenase											GAPDH, gapA
c35756_g1	triosephosphate isomerase (TIM)											TPI, tpiA
c36623_g3	pyruvate kinase											PK, pyk
c31525_g1	glutamate--glyoxylate aminotransferase											GGAT
c41203_g2	aspartate aminotransferase, mitochondrial											GOT2
c33616_g1	phosphoglycerate kinase											PGK, pgk
c33586_g6	tyrosine aminotransferase											TAT
c36406_g1	3-dehydroquinate dehydratase / shikimate dehydrogenase											aroDE, DHQ-SDH
c37424_g2	tyrosine aminotransferase											TAT
c40529_g1	branched-chain amino acid aminotransferase											E2.6.1.42, ilvE
c38562_g2	branched-chain amino acid aminotransferase											E2.6.1.42, ilvE
c34256_g1	delta-1-pyrroline-5-carboxylate synthetase											ALDH18A1, P5CS
c40690_g4	tyrosine aminotransferase											TAT
c41246_g2	ATP phosphoribosyltransferase											hisG
c34835_g1	L-3-cyanoalanine synthase/ cysteine synthase											ATCYSC1
c39187_g1	branched-chain amino acid aminotransferase											E2.6.1.42, ilvE
DAF40
Genes	KO Description											KO Name
c43231_g3	glyceraldehyde 3-phosphate dehydrogenase											GAPDH, gapA
c37595_g2	glutamine synthetase											glnA, GLUL
c39439_g3	cysteine synthase A											cysK
c34319_g1	LL-diaminopimelate aminotransferase											E2.6.1.83
c44164_g1	tryptophan synthase beta chain											trpB
c40870_g1	aspartate aminotransferase, cytoplasmic											GOT1
c34458_g1	glutamate N-acetyltransferase / amino-acid N-acetyltransferase											argJ
c39736_g1	tryptophan synthase beta chain											trpB
c37595_g1	glutamine synthetase											glnA, GLUL
c34256_g1	delta-1-pyrroline-5-carboxylate synthetase											ALDH18A1, P5CS
c41246_g2	ATP phosphoribosyltransferase											hisG
c41488_g2	probable phosphoglycerate mutase											gpmB
c40750_g6	tryptophan synthase beta chain											trpB
c39187_g1	branched-chain amino acid aminotransferase											E2.6.1.42, ilvE
DAF60
Genes	KO Description											KO Name
c35034_g3	tryptophan synthase alpha chain											trpA
c36903_g1	fructose-bisphosphate aldolase, class I											ALDO
c20301_g1	--											--
c37424_g2	tyrosine aminotransferase											TAT
c39439_g3	cysteine synthase A											cysK
c22586_g1	glutamine synthetase											glnA, GLUL
c33767_g1	cystathionine beta-lyase											metC
c22586_g2	glutamine synthetase											glnA, GLUL
c39045_g3	glutamine amidotransferase / cyclase											HIS7
c37595_g2	glutamine synthetase											glnA, GLUL
c34592_g2	S-adenosylmethionine synthetase											metK
c41152_g1	glutamine synthetase											glnA, GLUL
c34093_g1	3-isopropylmalate/(R)-2-methylmalate dehydratase large subunit											leuC
c31525_g1	glutamate--glyoxylate aminotransferase											GGAT
c37595_g1	glutamine synthetase											glnA, GLUL
c23152_g1	glutamate synthase (NADPH/NADH)											GLT1
c44102_g1	glutamate synthase (NADPH/NADH)											GLT1
c34256_g1	delta-1-pyrroline-5-carboxylate synthetase											ALDH18A1, P5CS
c41246_g2	ATP phosphoribosyltransferase											hisG
Expression
DAF20
Gene ID	1	2	3	4	5	6	7	8	9	10	11	12	13	14	15	16	17	18
c35034_g3	80.16	75.38	71.12	79.81	76.72	71.13	58.24	60.77	57.7	27.66	42.65	32.05	51.06	61.59	56.23	36.26	12.54	33.09
c41187_g1	16.45	31.56	28.29	8.6	15.76	17.81	11.62	13.25	10.92	15.08	24.15	18.77	15.75	16.19	16.98	15.5	10.14	15.22
c30933_g1	1.63	2.24	1.45	0.43	1.26	1.88	0.58	0.53	0.62	0.85	0.65	1.23	0.3	0.74	0.81	0.29	0	0.64
c39439_g3	28.38	32.99	24.06	14.97	21.44	17.18	9.98	12.09	8.84	9.33	15.19	8.85	5.35	13.3	9.35	3.21	0.34	2.48
c36770_g1	6.73	11.13	9.09	2.48	5.83	6.92	4.95	5.63	5.27	2.45	4.99	3.44	5.99	4.45	5.6	7.22	2.05	4.96
c18171_g1	3.87	6.16	4.1	2.47	3.18	5.36	4.34	4.14	4.44	1.99	3.43	1.95	4.48	2.75	4.76	5.81	1.32	5.36
c40870_g1	90.77	96.68	88.34	51.92	57.75	59.94	45.39	47.91	46.08	57.74	64.9	57.53	29.74	37.43	37.73	35.63	276.87	101.58
c43058_g1	323.65	316.48	302.87	397.13	353.66	307.33	312.94	318.89	312.24	178.46	231.27	189.69	263.93	260.09	271.47	259.15	260.17	276.28
c30969_g2	17.96	19.38	21.5	13.76	15.34	14.5	14.74	14.08	13.26	11.26	19.66	13.23	11.76	15.51	13.53	12.27	6.3	11.62
c22934_g1	10.74	10.78	9.71	9.13	4.99	6.55	6.06	5.85	9.58	4.04	8.55	4.6	5.09	7.34	4.63	10.68	0.49	16.11
c37595_g2	179.44	119.38	150.5	155.41	157	156.12	107.61	120.76	94.42	56.99	81.75	58.68	94.96	122.94	115.81	43.79	1.4	30.09
c35736_g1	43.54	67.88	63.56	21.59	48.22	44.6	19.28	19.43	18.94	29.94	57.12	38.11	24.13	40.85	36.76	19.19	12.23	18.35
c39687_g1	59.35	62.81	64.17	35.69	43.32	63.76	38.23	44.4	38.9	29.2	63.77	41.66	58.73	48.89	56.81	60.01	10.76	47.92
c38105_g2	14.47	24.91	17.46	13.09	13.09	12.02	18.25	23.23	21.71	3.64	5.11	3.83	7.25	8.67	9.63	37.53	1.07	39.69
c38105_g4	18.56	24.27	20.07	10.08	13.85	14.11	14.45	13.13	13.02	10.66	21.06	12.96	9.8	11.7	13.11	18.6	8.29	15.47
c41152_g1	203.93	201.03	200.86	210.47	202.31	188.75	133.73	149.59	136.33	95.83	128.41	102.98	135.17	144.26	149.37	61.8	3.39	43.95
c34458_g1	22.72	36.12	25.64	15.58	25.04	26.4	17.19	16.25	17.89	33.84	19.97	22.53	11.69	14.06	15.02	12.07	16.89	16.46
c40155_g1	126.67	240.08	173.62	50.31	71.53	77	46.01	59.38	45.36	124.26	136.56	138.09	78.56	71.48	83.26	33.64	2.36	28.01
c27182_g1	7.77	6.38	7.07	1.35	9.38	5.21	1.04	5.99	1.31	5.25	2.98	1.62	2.32	1.25	2.33	0.55	0	0.22
c27182_g2	13.06	11.94	12.32	2.92	11.81	8.36	1.7	6.66	3.94	8.14	5.9	5.73	3.33	2.71	4.53	1.14	0.11	1.61
c22586_g2	240.6	180.04	190.13	240.37	246.08	199.54	138.26	181.64	144.7	80.92	81.55	75.69	113.97	174.82	142.08	56.89	3.13	43.87
c43345_g1	67.42	78.95	77.76	55.59	74.76	73.24	52.55	64.18	58.22	51.59	84.23	59.05	47.11	59.38	53.36	49.88	42	50.14
c37377_g1	12.69	14.82	13.26	13.99	13.62	14.33	20.73	17.28	17.35	7.03	12.05	7.47	11.64	12.24	11.79	13.84	9.48	12.38
c43231_g3	93.88	147.79	119.34	120.51	139.32	107.98	142.55	119.95	143.97	78.24	99.51	77.47	65.88	81.61	79.72	101.18	215.01	141.9
c35756_g1	299.75	470.15	398.22	213.08	338.4	294.54	195.6	215.59	183.72	220.8	403.92	275.35	214.03	295.52	261.14	208.5	163.14	193.94
c36623_g3	58.61	74.29	71.75	47.73	62.76	60.01	35.28	36.73	35.57	35.17	68.19	42.46	53.44	69.07	65.04	57.81	4.5	41.48
c31525_g1	26.36	32.7	30.21	21	15.52	21.39	19.36	20.69	16.9	14.9	23.65	18.05	18.75	19.79	19.9	12.28	4.6	11.26
c41203_g2	27.54	37.04	33.34	20.34	26.61	30.69	20.64	21.44	17.28	26.73	34.59	27.57	25.78	33.75	30.86	22.55	46.64	31.46
c33616_g1	640.1	749.91	720.69	571.24	752.45	673.11	453.08	533.4	470.99	452.77	628.64	496.62	510.27	600.9	580.08	629.4	330.61	555.97
c33586_g6	13.21	18.92	19.02	10.42	9.21	13.33	11.55	13.91	9.65	6.98	15.29	10.79	9.35	11.33	7.54	15.09	0.29	19.05
c36406_g1	0	0	0.07	0	0	0.03	0	0	0	1.75	9.28	3.77	0	1.35	0.21	0	0	0
c37424_g2	14.09	24.72	21.83	6.18	8.82	11.99	6.43	9.26	5.8	63.32	65	67.41	11.37	22.91	21.84	3.41	2.11	3.09
c40529_g1	48.14	54.23	49.92	30.41	55.32	45.78	45.2	43.91	52.81	129.77	89.91	114.33	47.98	40.88	48.56	35.68	128.63	65.67
c38562_g2	10.1	4.7	7.36	3.9	6.24	10.17	9.47	6.81	7.63	27.37	14.06	24.23	14.26	11.37	15.27	8.29	14.76	14.97
c34256_g1	16.37	40.83	28.37	6.13	12.47	10.69	18.6	16.87	13.8	84.67	77.26	85	17.23	22.28	22.58	30.87	47.06	35.72
c40690_g4	3.32	4.98	3.94	1.39	1.23	2.06	1.12	0.41	1.33	14.12	15.22	15.16	3.79	3.87	4.21	1.46	91.42	24.36
c41246_g2	0.76	0.39	1.1	0.55	1.06	1.15	1.2	0.66	1.19	3.39	3.49	4.53	3.9	2.42	2.97	2.36	4.24	2.95
c34835_g1	24.72	30.84	27.36	12.99	23.19	20.63	17.17	17.47	21.28	60.76	82.66	68.39	13.91	21.41	20.71	11.52	20.22	15.45
c39187_g1	2.96	1.67	2.04	1.04	1.01	1.62	2.05	2.41	2	20.22	20.15	21.21	10.52	9.48	9.91	5.18	103.86	27.78
DAF40
Gene ID	1	2	3	4	5	6	7	8	9	10	11	12	13	14	15	16	17	18
c43231_g3	93.88	147.79	119.34	120.51	139.32	107.98	142.55	119.95	143.97	78.24	99.51	77.47	65.88	81.61	79.72	101.18	215.01	141.9
c37595_g2	179.44	119.38	150.5	155.41	157	156.12	107.61	120.76	94.42	56.99	81.75	58.68	94.96	122.94	115.81	43.79	1.4	30.09
c39439_g3	28.38	32.99	24.06	14.97	21.44	17.18	9.98	12.09	8.84	9.33	15.19	8.85	5.35	13.3	9.35	3.21	0.34	2.48
c34319_g1	7.8	2.75	2.64	4.66	6.82	7.37	12.15	13.5	13.13	0.76	2.29	0.8	3.38	5.4	3.8	19.56	0.59	15.92
c44164_g1	16.61	20.12	18.34	13.12	19.21	18.5	15.38	16.12	16.37	12.22	18.71	13.7	10.07	12.67	11.24	13.25	9.97	11.81
c40870_g1	90.77	96.68	88.34	51.92	57.75	59.94	45.39	47.91	46.08	57.74	64.9	57.53	29.74	37.43	37.73	35.63	276.87	101.58
c34458_g1	22.72	36.12	25.64	15.58	25.04	26.4	17.19	16.25	17.89	33.84	19.97	22.53	11.69	14.06	15.02	12.07	16.89	16.46
c39736_g1	11.03	31.74	25.49	3.15	7.43	7.43	4.02	7.69	4.65	47.5	47.13	49.49	22.76	24.62	29.42	0.06	1.79	0.6
c37595_g1	13.92	58.39	45.55	8.64	11.96	16.39	6.14	8	5.98	36.81	56.33	37.06	23.7	24.55	27.89	2.91	3.86	2.51
c34256_g1	16.37	40.83	28.37	6.13	12.47	10.69	18.6	16.87	13.8	84.67	77.26	85	17.23	22.28	22.58	30.87	47.06	35.72
c41246_g2	0.76	0.39	1.1	0.55	1.06	1.15	1.2	0.66	1.19	3.39	3.49	4.53	3.9	2.42	2.97	2.36	4.24	2.95
c41488_g2	2.01	3.45	2.82	1.28	0.55	1.57	0.59	0.92	0.27	6.89	4.83	4.96	2.17	1.56	1.56	0.74	1.65	0.74
c40750_g6	3.35	10.08	7.33	0.85	1.8	1.86	0.79	1.54	1.18	16.56	16.08	16.78	6.55	9.5	11.12	0.17	1.32	0.52
c39187_g1	2.96	1.67	2.04	1.04	1.01	1.62	2.05	2.41	2	20.22	20.15	21.21	10.52	9.48	9.91	5.18	103.86	27.78
DAF60
Gene ID	1	2	3	4	5	6	7	8	9	10	11	12	13	14	15	16	17	18
c35034_g3	80.16	75.38	71.12	79.81	76.72	71.13	58.24	60.77	57.7	27.66	42.65	32.05	51.06	61.59	56.23	36.26	12.54	33.09
c36903_g1	27.84	194.4	117.39	8.91	28.35	20.2	14.54	20.93	12.77	26.36	39.62	31.13	9.3	11.95	14.33	1.99	1.52	2.04
c20301_g1	18.5	23.18	22.9	13.24	16.41	22.26	14.77	14.35	16.53	30.1	24.52	26.73	17.8	20.06	19.96	17.07	18.65	16.02
c37424_g2	14.09	24.72	21.83	6.18	8.82	11.99	6.43	9.26	5.8	63.32	65	67.41	11.37	22.91	21.84	3.41	2.11	3.09
c39439_g3	28.38	32.99	24.06	14.97	21.44	17.18	9.98	12.09	8.84	9.33	15.19	8.85	5.35	13.3	9.35	3.21	0.34	2.48
c22586_g1	18.65	11.26	11.59	18.79	14.84	6.19	14.05	17.5	14.98	4.69	6.61	3.22	6.73	11.17	11.34	4.11	0	5.2
c33767_g1	105.52	199.68	156.1	64.33	83.06	114.09	49.53	57.93	51.54	106.14	150.27	127.41	101.98	113.72	120.46	26.2	8.36	26.04
c22586_g2	240.6	180.04	190.13	240.37	246.08	199.54	138.26	181.64	144.7	80.92	81.55	75.69	113.97	174.82	142.08	56.89	3.13	43.87
c39045_g3	16.43	21.28	17.08	13.9	14.6	15.33	13.13	14.58	13.76	26.21	24.56	24.31	16.43	14.82	18.12	7.34	5.62	5.84
c37595_g2	179.44	119.38	150.5	155.41	157	156.12	107.61	120.76	94.42	56.99	81.75	58.68	94.96	122.94	115.81	43.79	1.4	30.09
c34592_g2	5.2	5.67	5.62	2.94	3.85	5.62	2.75	3.63	2.33	7.95	9.71	7.92	7.49	6.57	8.01	1.26	0.61	1.26
c41152_g1	203.93	201.03	200.86	210.47	202.31	188.75	133.73	149.59	136.33	95.83	128.41	102.98	135.17	144.26	149.37	61.8	3.39	43.95
c34093_g1	3.88	1.09	1.83	4.61	4.28	3.73	8.63	9.95	9.59	2.06	3.47	1.85	3.02	2.1	2	6.05	1.25	4.2
c31525_g1	26.36	32.7	30.21	21	15.52	21.39	19.36	20.69	16.9	14.9	23.65	18.05	18.75	19.79	19.9	12.28	4.6	11.26
c37595_g1	13.92	58.39	45.55	8.64	11.96	16.39	6.14	8	5.98	36.81	56.33	37.06	23.7	24.55	27.89	2.91	3.86	2.51
c23152_g1	6.3	7.88	8.48	4.79	5.46	10.48	6.35	6.22	6.12	12.71	13.84	12.59	16.83	12.33	12.23	10.43	21.51	15.9
c44102_g1	9.22	10.72	13.74	7.4	8.34	16.57	10.32	9.14	8.47	18.53	20.47	19.87	23.69	18.83	19.97	15.03	36.01	23.03
c34256_g1	16.37	40.83	28.37	6.13	12.47	10.69	18.6	16.87	13.8	84.67	77.26	85	17.23	22.28	22.58	30.87	47.06	35.72
c41246_g2	0.76	0.39	1.1	0.55	1.06	1.15	1.2	0.66	1.19	3.39	3.49	4.53	3.9	2.42	2.97	2.36	4.24	2.95
1:pw DAF20_1(FPRK) 2:pw DAF20_2 3:pw DAF20_3 4:pw DAF40_1 5:pw DAF40_2 6:pw DAF40_3 7:pw DAF20_1 8:pw DAF20_2 9:pw DAF20_3 10:WT DAF20_1 11:WT DAF20_2 12:WT DAF20_3 13:WT DAF40_1 14:WT DAF40_2 15:WT DAF40_3 16:WT DAF60_1 17:WT DAF60_2 18:WT DAF60_3
up regulated in red , down regulated in green
