# Supplementary material for: Mutant Transcriptome Sequencing Provides Insights into Pod Development in Peanut (Arachis hypogaea L.)
Source: Front Plant Sci. 2017 Nov 9;8:1900. doi: 10.3389/fpls.2017.01900 (PMC5684126; doi:10.3389/fpls.2017.01900)
Supplement: Table S5 — DEGs involved in hormone synthesis and signal transduction between the pw and WT lines. [file Table5.XLS]

## Sheet: hormone
Annotation
DAF20
Genes	Pathway		KO Description												KO Name
c33266_g1	Auxin		SAUR family protein												SAUR
c34163_g1	Cytokinin		two-component response regulator ARR-B family												ARR-B
c35946_g2	Auxin		auxin responsive GH3 gene family												GH3
c44285_g3	ET		ethylene-insensitive protein 2												EIN2
c31502_g1	ABA		abscisic acid receptor PYR/PYL family												PYL
c27609_g1	Auxin		SAUR family protein												SAUR
c32487_g3	ABA		ABA responsive element binding factor												ABF
c25403_g2	SA		transcription factor TGA												TGA
c28859_g1	Auxin		auxin responsive GH3 gene family												GH3
c36587_g1	GA		DELLA protein												DELLA
c39465_g3	Auxin		SAUR family protein												SAUR
c35471_g1	ABA		protein phosphatase 2C												PP2C
c42230_g1	BR		transport inhibitor response 1												TIR1
c39645_g1	BR		protein brassinosteroid insensitive 1												BRI1
c37559_g1	GA		phytochrome-interacting factor 3												PIF3
c39582_g1	ABA		ABA responsive element binding factor												ABF
c39068_g2	Auxin		auxin-responsive protein IAA												IAA
c28775_g1	Auxin		auxin-responsive protein IAA												IAA
c26538_g1	GA		phytochrome-interacting factor 3												PIF3
c36002_g1	GA		DELLA protein												DELLA
c26264_g1	Cytokinin		histidine-containing phosphotransfer peotein												AHP
c41772_g3	Auxin		auxin-responsive protein IAA												IAA
c21250_g1	Auxin		auxin-responsive protein IAA												IAA
c33949_g1	Auxin		auxin responsive GH3 gene family												GH3
c42804_g3	Auxin		SAUR family protein												SAUR
c42804_g1	Auxin		SAUR family protein												SAUR
c65341_g1	Auxin		auxin-responsive protein IAA												IAA
c36552_g2	Cytokinin		two-component response regulator ARR-B family												ARR-B
c37134_g4	BR		protein brassinosteroid insensitive 1												BRI1
c22402_g1	Auxin		auxin influx carrier (AUX1 LAX family)												AUX1, LAX
c37134_g3	BR		protein brassinosteroid insensitive 1												BRI1
c43463_g1	BR		BRI1 kinase inhibitor 1												BKI1
c39209_g1	ABA		ABA responsive element binding factor												ABF
c35235_g3	Auxin		auxin-responsive protein IAA												IAA
c42013_g3	BR		brassinosteroid insensitive 1-associated receptor kinase 1												BAK1
c29512_g1	BR		BRI1 kinase inhibitor 1												BKI1
c42629_g5	Auxin		auxin influx carrier (AUX1 LAX family)												AUX1, LAX
c32022_g1	GA		phytochrome-interacting factor 3												PIF3
c23790_g1	Auxin		SAUR family protein												SAUR
c20234_g1	Auxin		auxin-responsive protein IAA												IAA
c31575_g1	ABA		abscisic acid receptor PYR/PYL family												PYL
c32894_g1	GA		phytochrome-interacting factor 3												PIF3
c34591_g1	Auxin		auxin response factor												K14486, ARF
c33147_g2	JA		transcription factor MYC2												MYC2
c32801_g1	Auxin		SAUR family protein												SAUR
DAF40
Genes	Pathway		KO Description												KO Name
c36431_g2	ET		ethylene receptor												ETR, ERS
c29236_g1	Auxin		auxin-responsive protein IAA												IAA
c27827_g1	ABA		abscisic acid receptor PYR/PYL family												PYL
c37105_g2	JA		jasmonate ZIM domain-containing protein												JAZ
c34311_g1	GA		gibberellin receptor GID1												GID1
c39645_g1	BR		protein brassinosteroid insensitive 1												BRI1
c37186_g1	Cytokinin		histidine-containing phosphotransfer peotein												AHP
c21707_g1	JA		jasmonate ZIM domain-containing protein												JAZ
c32622_g1	ABA		abscisic acid receptor PYR/PYL family												PYL
c65341_g1	Auxin		auxin-responsive protein IAA												IAA
c23780_g1	Auxin		auxin-responsive protein IAA												IAA
c29192_g1	Auxin		auxin-responsive protein IAA												IAA
c22402_g1	Auxin		auxin influx carrier (AUX1 LAX family)												AUX1, LAX
c32801_g1	Auxin		SAUR family protein												SAUR
c41695_g2	Auxin		auxin response factor												K14486, ARF
c33949_g1	Auxin		auxin responsive GH3 gene family												GH3
c25403_g2	SA		transcription factor TGA												TGA
c35235_g3	Auxin		auxin-responsive protein IAA												IAA
c33147_g2	JA		transcription factor MYC2												MYC2
DAF60
Genes	Pathway		KO Description												KO Name
c43158_g1	Auxin		auxin-responsive protein IAA												IAA
c31089_g1	Auxin		auxin response factor												K14486, ARF
c24158_g1	Auxin		auxin-responsive protein IAA												IAA
c21707_g1	JA		jasmonate ZIM domain-containing protein												JAZ
c29192_g1	Auxin		auxin-responsive protein IAA												IAA
c25994_g1	Auxin		SAUR family protein												SAUR
c24632_g1	Cytokinin		cyclin D3, plant												CYCD3
c26631_g1	Auxin		auxin-responsive protein IAA												IAA
c34484_g4	SA		transcription factor TGA												TGA
c37806_g1	SA		pathogenesis-related protein 1												PR1
c27070_g1	Auxin		SAUR family protein												SAUR
c30258_g2	ABA		abscisic acid receptor PYR/PYL family												PYL
c28775_g1	Auxin		auxin-responsive protein IAA												IAA
c26102_g2	Cytokinin		histidine-containing phosphotransfer peotein												AHP
c36002_g1	GA		DELLA protein												DELLA
c25285_g1	Auxin		auxin-responsive protein IAA												IAA
c29778_g1	Cytokinin		histidine-containing phosphotransfer peotein												AHP
c30407_g1	Auxin		auxin-responsive protein IAA												IAA
c28271_g1	Auxin		SAUR family protein												SAUR
c42162_g4	Cytokinin		cyclin D3, plant												CYCD3
c65341_g1	Auxin		auxin-responsive protein IAA												IAA
c26352_g1	Auxin		SAUR family protein												SAUR
c32245_g5	BR		brassinosteroid resistant 1/2												BZR1_2
c43983_g1	Cytokinin		two-component response regulator ARR-B family												ARR-B
c21435_g1	ABA		abscisic acid receptor PYR/PYL family												PYL
c32825_g2	JA		jasmonate ZIM domain-containing protein												JAZ
c27988_g1	ABA		abscisic acid receptor PYR/PYL family												PYL
c39955_g1	Cytokinin		arabidopsis histidine kinase 2/3/4 (cytokinin receptor)												AHK2_3_4
c25691_g1	Auxin		SAUR family protein												SAUR
c30117_g1	Cytokinin		two-component response regulator ARR-A family												ARR-A
Expression
DAF20
Gene ID	1	2	3	4	5	6	7	8	9	10	11	12	13	14	15	16	17	18
c33266_g1	1.64	2.31	1.88	1.07	1.36	1.1	0.48	0.93	0.6	6.9	9.8	8.17	0.83	1.76	1.64	0.33	0.51	1.1
c34163_g1	1.78	2.86	2.52	0.75	1.4	1.91	1.74	1.01	1.23	11.9	5.51	10.7	2.49	2.96	2.97	2.3	12.15	4.9
c35946_g2	1.95	4.24	3.2	1.69	4.36	3.78	5.73	5.71	6.64	6.85	9.51	10.78	2.13	2.56	2.43	11.07	13.91	15.36
c44285_g3	6.99	9.1	10.3	5.68	4.16	11.67	7.04	8.53	3.59	27.85	19.1	24.78	14.01	12.74	14.48	7.63	8.47	8.98
c31502_g1	11.28	16.84	13.33	10.34	12.68	14.59	8.01	9.17	6.76	62.4	38.04	53.27	16.88	18.06	20.53	2.77	5.77	3.6
c27609_g1	26.64	20.54	15.41	8.98	12.18	11.96	8.94	9.21	6.84	7.09	7.78	8.47	10.51	9.18	10.38	7.18	0.2	6.23
c32487_g3	38.59	36.75	39.41	53.05	46.12	44.34	28.63	42.55	33.87	23.88	23.66	22.04	35.36	37.07	39.49	34.41	2.23	24.97
c25403_g2	0.97	3.51	2.09	2.97	2.9	4.12	0.43	0.24	0.56	13.84	8.13	12.94	8.18	8.11	8.8	0.62	0.48	0.12
c28859_g1	0.3	0.24	0.33	0.1	0.25	0.27	0.09	0.05	0.09	2.61	5.01	3.45	0.17	0.75	0.26	0.05	0.44	0.2
c36587_g1	4.14	1.92	3.65	11.79	20.86	18.86	31.76	25.87	32.15	25.69	9.82	17.44	51.02	31.64	33.84	40.92	92.24	53.84
c39465_g3	0.62	0.3	0	0	0	0.28	0	0.61	0.28	2.87	2.56	4.19	1.26	1.02	0	0	0	0
c35471_g1	3.36	4.91	2.98	11.88	39.9	16.78	91.24	71.19	133.39	23.28	9.62	16.56	5.07	4.69	7.77	58.36	171.9	120.8
c42230_g1	7.09	12.02	9.71	4.13	5.7	7.82	4.6	4.39	4.04	29.56	21.04	28.39	8.64	11.52	12.55	3.76	21.65	6.79
c39645_g1	0.8	2.27	2.16	0.29	0.69	1.37	0.19	0.24	0.13	12.95	10.71	13.77	2.3	4.27	3.07	0.1	0.08	0.1
c37559_g1	2.49	1.58	2.27	2.04	2.17	3.14	3.33	3.04	3.04	10.03	5.44	8.01	5.38	3.67	3.24	3.95	10.67	5.68
c39582_g1	7.56	11.79	11.23	6.2	7.75	8.67	5.34	6.56	5.16	30.81	19.71	27.84	11.23	11.85	13.61	10.34	5.12	8.59
c39068_g2	6.74	14.93	11.05	5.33	7.73	6.95	3.09	3.53	3.02	31.19	29.07	33.19	7.23	10.63	10.63	2.17	1.27	3.1
c28775_g1	23.14	49.24	33.8	12.48	18.57	25.61	8.2	7.57	7.1	13.75	20.7	16.27	16.98	20.7	22.17	3.72	0.29	2.84
c26538_g1	6.43	8.97	8.35	2.28	7.53	8.69	6.48	3.28	5.49	26.23	16.83	27.47	10.01	10.13	8.89	5.4	4.9	3.96
c36002_g1	32.59	43.45	48.07	23.86	29.5	41.77	17.04	23.9	19.58	106.29	82.82	105.01	34.76	46.04	40.93	10.67	2.18	9.68
c26264_g1	0.66	1.22	0.8	0.16	0.16	0.29	0.43	0.32	0.7	6.59	3.71	6.96	0.7	0.82	0.48	0.46	6.84	2.28
c41772_g3	61.5	84.42	63.01	52.57	57.95	58.63	59.18	60.14	69.21	245.32	140.52	208.78	82	88.7	90.34	34.45	62.03	40.85
c21250_g1	3.04	1.06	1.94	0.08	0.09	0.2	0.33	0.81	0.46	0.17	0.09	0.08	0	0	0	0	0	0
c33949_g1	0.56	3.37	2.55	0.5	0.9	1.07	0.98	0.74	1.25	6.9	7.53	7.29	3.95	4.37	4.8	0.49	1.43	1.23
c42804_g3	0	0.1	0.1	0	0	0	0	0	0.1	1.18	0.88	1.68	0.12	0.21	0.22	0	0	0
c42804_g1	4.16	5.66	2.36	3.4	4.29	0.1	4.25	0	3.4	33.95	15.47	26.64	5.54	9.7	2.75	3.88	3.97	0
c65341_g1	9.21	17.53	11.75	3.14	2.78	3.11	1.66	3.02	2.13	3.61	9.96	6.65	7.07	7.45	9.29	0.51	0	0.3
c36552_g2	10.63	12.09	13.41	7.13	9.14	14.64	10.55	8.34	8.75	38.78	26.56	36.19	18.3	18.59	17.33	11.74	15.79	11.89
c37134_g4	4.22	5.32	7.69	2.78	4.72	10.75	5.54	4.12	5.37	16.4	18	17.93	12.22	12.49	11.42	7.24	7.23	7.46
c22402_g1	1.07	3.09	3.41	0.48	0.41	0.44	0	0.33	0.31	17.74	20.11	17.47	2.23	7.4	6.22	0	0.08	0
c37134_g3	1.8	2.18	3.43	1.48	1.4	4.71	2.2	2.07	1.4	6.56	7.87	7.11	6.17	6.06	4.46	2.39	3.07	3.34
c43463_g1	0.61	2.59	3.54	0.36	0.97	1.64	2.58	1.84	2.94	8.19	9.44	9.68	0.8	2.28	1.62	1.24	1.93	0.62
c39209_g1	21.56	25.42	30.99	23.95	21.5	30.65	12.97	9.83	8.07	9.65	17.97	10.95	23.96	32.01	28.07	10.97	0	7.16
c35235_g3	14.98	25.9	24.22	8.93	12.53	11.67	6.47	9.94	6.39	48.19	59.04	59.85	19.17	27.04	23.01	5.35	0.66	4.59
c42013_g3	5.93	4.21	5.34	3.68	1.91	3.83	4.03	3.14	1.16	1.48	3.32	1.82	4.86	3.4	4.42	0.83	0	0.72
c29512_g1	0.84	1.54	1.58	0.67	0.53	0.88	1.51	0.84	1.34	5.81	6.86	5.28	0.5	1.71	1.09	0.23	0.82	1
c42629_g5	3.39	9.56	6.06	1.3	2.37	4	0.52	0.78	1.55	19.88	24.89	21.85	1.87	9.11	8.76	0.21	0.13	0.18
c32022_g1	6.95	8.02	8	5.56	10.72	12.86	16.58	12.04	16.5	29.29	17.87	29.09	18.95	13.15	12.95	18.31	48.22	24.5
c23790_g1	6.22	5.13	3.63	1.82	5.76	3.51	13.95	9	14.51	28.07	16.34	21.46	5.23	8.91	8.41	11.8	42.15	20.56
c20234_g1	0.09	0.21	0	0	0.09	0	0	0.11	0	0.76	1.75	1.04	0.06	0.41	0.18	0	0.37	0.45
c31575_g1	2.41	1.07	1.09	2.36	3.22	2.88	11.19	7.26	21.08	6.32	5.8	5.98	2.72	1.27	3.22	4.23	16.19	14.11
c32894_g1	0.56	4.46	2.38	0.05	0.18	0.29	0.28	0.37	0.13	33.63	15.69	28.15	0.86	6.44	4.94	0.05	0.05	0
c34591_g1	2.27	4.76	3.55	0.95	1.43	2.36	0.69	0.78	0.35	12.01	7.33	10.25	3.05	2.7	3.29	1.17	0.45	0.76
c33147_g2	41.12	71.86	65.76	19.77	34.92	54.8	26.65	31.61	25.28	153.67	136.33	153.55	82.34	87.26	90.54	21.85	36.77	26.04
c32801_g1	2.66	4.76	4.32	2.28	2.69	2.83	2.89	3	2.81	10.31	9.84	11.33	5.09	6.03	6.73	2.53	9.74	5.44
1:pw DAF20_1(FPRK) 2:pw DAF20_2 3:pw DAF20_3 4:pw DAF40_1 5:pw DAF40_2 6:pw DAF40_3 7:pw DAF20_1 8:pw DAF20_2 9:pw DAF20_3 10:WT DAF20_1 11:WT DAF20_2 12:WT DAF20_3 13:WT DAF40_1 14:WT DAF40_2 15:WT DAF40_3 16:WT DAF60_1 17:WT DAF60_2 18:WT DAF60_3
DAF40
Gene ID	1	2	3	4	5	6	7	8	9	10	11	12	13	14	15	16	17	18
c36431_g2	19.45	20.85	21.06	9.22	19.6	21.62	17.22	14.82	13.98	21.63	27.55	24.13	9.21	10.15	10.05	10.65	10.66	12
c29236_g1	1.59	2.58	2.63	0.49	0.64	0.58	0.47	0.65	0.35	2.56	0.82	1.72	3.46	2.3	2.98	0.19	0.26	0.08
c27827_g1	0.41	0.72	0.92	0.13	0.2	0.24	0.65	0.07	0.25	0.55	0.49	0.73	0.82	0.93	1.53	0.21	0.13	0.21
c37105_g2	24	45.45	36.79	10.89	15.12	19.58	20.72	16.74	18.1	63.61	67.05	58.28	33.37	45.43	44.64	15.11	43.92	23.04
c34311_g1	31.72	39.6	35.52	16.14	21.26	23.37	23.99	25.7	21.68	150.39	51.2	117.61	46.73	38.27	45.05	16.74	29.27	23.91
c39645_g1	0.8	2.27	2.16	0.29	0.69	1.37	0.19	0.24	0.13	12.95	10.71	13.77	2.3	4.27	3.07	0.1	0.08	0.1
c37186_g1	7.47	27.62	17.4	7.53	9.55	11.61	3.29	5.83	5.11	4.63	11.18	7.37	3.83	6.57	5.86	2.93	0.4	1.33
c21707_g1	12.66	24.66	19.97	3.72	3.16	4.73	9.53	5.66	7.23	11.42	30.73	19.04	7.25	17.45	17.33	0.95	2.93	3.15
c32622_g1	59.28	63.47	52.13	39.01	37.39	41.81	33.38	37.94	32.25	198.61	71.28	155.69	90.9	82.54	89.22	18.58	24.47	24.29
c65341_g1	9.21	17.53	11.75	3.14	2.78	3.11	1.66	3.02	2.13	3.61	9.96	6.65	7.07	7.45	9.29	0.51	0	0.3
c23780_g1	12	26.89	14.95	5.23	5.96	5.97	6.62	8.57	5.84	15.57	11.52	13.68	16.34	15.71	19.52	9.07	0.23	6.8
c29192_g1	29.72	81.31	51.51	17.29	27.22	32.52	16.33	21.55	19.47	97.73	119.02	108.9	46.83	58.44	58.75	4.71	10.24	12.18
c22402_g1	1.07	3.09	3.41	0.48	0.41	0.44	0	0.33	0.31	17.74	20.11	17.47	2.23	7.4	6.22	0	0.08	0
c32801_g1	2.66	4.76	4.32	2.28	2.69	2.83	2.89	3	2.81	10.31	9.84	11.33	5.09	6.03	6.73	2.53	9.74	5.44
c41695_g2	2.09	3.68	3.13	1.19	1.77	2.39	0.3	1.03	0.5	2.87	2.86	2.74	0.78	0.39	1.23	0.05	0.04	0.09
c33949_g1	0.56	3.37	2.55	0.5	0.9	1.07	0.98	0.74	1.25	6.9	7.53	7.29	3.95	4.37	4.8	0.49	1.43	1.23
c25403_g2	0.97	3.51	2.09	2.97	2.9	4.12	0.43	0.24	0.56	13.84	8.13	12.94	8.18	8.11	8.8	0.62	0.48	0.12
c35235_g3	14.98	25.9	24.22	8.93	12.53	11.67	6.47	9.94	6.39	48.19	59.04	59.85	19.17	27.04	23.01	5.35	0.66	4.59
c33147_g2	41.12	71.86	65.76	19.77	34.92	54.8	26.65	31.61	25.28	153.67	136.33	153.55	82.34	87.26	90.54	21.85	36.77	26.04
DAF60
Gene ID	1	2	3	4	5	6	7	8	9	10	11	12	13	14	15	16	17	18
c43158_g1	58.52	146.83	111.62	33.37	51.37	59.33	26.07	33.34	26.16	182.62	280.34	220.39	64.4	97.55	97.57	9.34	2.82	8.48
c31089_g1	3.86	5.51	5.27	2.76	2.45	5.6	2.24	2.56	1.75	7.12	9.07	8.68	4.03	6.81	4.7	0.94	0.22	0.93
c24158_g1	7.3	2.82	4.49	3.95	2.03	2.48	2.5	1.63	3.01	1.07	2.78	2.48	1.46	2.45	2.28	1.18	0	0.67
c21707_g1	12.66	24.66	19.97	3.72	3.16	4.73	9.53	5.66	7.23	11.42	30.73	19.04	7.25	17.45	17.33	0.95	2.93	3.15
c29192_g1	12.66	24.66	19.97	3.72	3.16	4.73	9.53	5.66	7.23	11.42	30.73	19.04	7.25	17.45	17.33	0.95	2.93	3.15
c25994_g1	18.42	25.65	19.65	8.86	12.59	8.62	5.89	5.61	6.19	21.59	17.56	18.25	8.9	12.2	10.87	2.06	0.43	2.56
c24632_g1	6.05	15.87	13.86	3.68	11.15	8.16	2.89	4.82	7.75	12.14	32.69	17.48	2.6	5.94	2.86	0.61	0	0.4
c26631_g1	85.36	157.49	113.38	74.01	92.72	85.14	43.75	66.55	47.18	133.44	240.5	163.94	59.46	79.09	73.63	19.61	11.73	24.75
c34484_g4	0.26	0.13	0.2	0.26	0.4	0.48	0.64	1.06	1.11	1.15	0.63	0.99	0.3	0.34	0.18	3.56	7.87	4.55
c37806_g1	3.48	8.6	5.18	2.59	5.69	4.57	1.34	2.46	1.88	10.46	6.68	11.25	4.09	4.06	5.82	0.81	0	0.95
c27070_g1	9.38	11.12	8.41	7.53	6.74	4.67	6.74	9.13	7.18	23.07	13.54	20.58	5.08	6.56	6.54	3.72	2.06	4.02
c30258_g2	2.77	3.36	2.99	1.58	1.69	2.78	1.86	1.88	1.5	3.23	2.38	4.09	2.33	2.97	4.19	0.37	0	0.73
c28775_g1	23.14	49.24	33.8	12.48	18.57	25.61	8.2	7.57	7.1	13.75	20.7	16.27	16.98	20.7	22.17	3.72	0.29	2.84
c26102_g2	35.58	62.94	49.27	24.9	30.72	31.02	16.88	21.57	20.69	40.53	48.74	38.75	25.62	25.94	25.15	8.89	0.64	4.06
c36002_g1	32.59	43.45	48.07	23.86	29.5	41.77	17.04	23.9	19.58	106.29	82.82	105.01	34.76	46.04	40.93	10.67	2.18	9.68
c25285_g1	4.7	9.82	7	4.81	6.99	6.17	3.59	4	8.47	3.99	15.8	6.19	3.69	8.51	7.54	0.71	0.35	0.71
c29778_g1	22.19	39.91	24.46	16.82	20.69	16.45	11.54	11.71	14.15	25.05	28.58	24.88	14.77	15.37	15	5.61	0.5	6.06
c30407_g1	97.51	72.4	64.67	156.44	119.87	72.41	134.31	160.21	160	62.74	75.95	64.51	61.24	67.67	75.47	76.4	24.25	70.81
c28271_g1	2.81	15.21	10.59	2.49	4.51	5.88	0.94	1.18	0.67	12.12	21.35	13.7	0.99	8.89	7.71	0	0	0.09
c42162_g4	14.18	29.64	22.83	5.63	15.35	19.18	3.57	6.75	6.96	30.88	49.9	33.93	8.07	15.22	15.03	2.42	1.92	1.71
c65341_g1	9.21	17.53	11.75	3.14	2.78	3.11	1.66	3.02	2.13	3.61	9.96	6.65	7.07	7.45	9.29	0.51	0	0.3
c26352_g1	4.33	9.81	5.95	1.17	4.11	1.71	3.85	6.05	3.82	7.21	5.36	7.26	2.8	3.06	3.69	0	0.52	0
c32245_g5	5.68	9.16	7.47	4.18	4.99	6.68	3.46	4.08	3.67	14.97	17.23	15.03	4.57	6.16	5.9	2.04	0.93	2.02
c43983_g1	3.51	9.04	5.19	1.54	2.84	3	0.99	2.39	1.32	2.37	4.93	2.64	2.24	3.13	1.78	0.16	0	0
c21435_g1	11.14	11.37	10.09	4.98	11.46	9.43	4.51	6.6	6.27	13.97	5.4	14.77	16.77	10.48	10.08	1.67	0.24	1.18
c32825_g2	7.84	20.56	15.93	3.39	2.65	5.06	4.68	4.88	3.64	26.99	47.64	32.5	5.59	11.06	7.94	0.36	0.17	0.25
c27988_g1	3.09	3.68	2.86	0.79	5.94	4.51	1.8	1.71	1.83	6.22	10.27	8.28	1.59	3.87	2.23	0.55	0.26	0.36
c39955_g1	23.93	32.07	33.22	14.72	14.68	27.69	28.86	21.75	20.44	55.57	42.55	63.07	31.88	35.53	34.68	37.81	72.68	51.63
c25691_g1	2.5	2.86	2.04	0.58	0.95	0.42	0.94	0.84	0.77	5.83	7.95	6.28	0.77	1.4	1.34	0	0	0
c30117_g1	2.18	5.53	4.9	3.52	2.02	2.76	1.78	2.79	1.8	8.54	7.68	5.91	2.76	3.68	3.6	0.65	0.05	1.38
