# Supplementary material for: Mutant Transcriptome Sequencing Provides Insights into Pod Development in Peanut (Arachis hypogaea L.)
Source: Front Plant Sci. 2017 Nov 9;8:1900. doi: 10.3389/fpls.2017.01900 (PMC5684126; doi:10.3389/fpls.2017.01900)
Supplement: Table S6 — DEGs in common between the pw and WT lines at three different developmental stages. [file Table6.XLS]

## Sheet: The common DEGs
Annotation
Genes	NR Description
c10477_g1	--
c13127_g1	hypothetical protein PHAVU_006G214700g [Phaseolus vulgaris]
c13325_g1	hypothetical protein VITISV_008825 [Vitis vinifera]
c15911_g1	hypothetical protein MTR_5g095330 [Medicago truncatula]
c17941_g1	--
c18609_g1	hypothetical protein POPTR_0010s17730g [Populus trichocarpa]
c19320_g1	PREDICTED: uncharacterized protein DDB_G0290301 isoform X2 [Glycine max]
c19320_g2	PREDICTED: putative mediator of RNA polymerase II transcription subunit 26-like isoform X1 [Glycine max]
c19834_g1	photosystem I psaH protein [Arachis hypogaea]
c19908_g1	PREDICTED: CDGSH iron-sulfur domain-containing protein NEET-like [Glycine max]
c20194_g1	--
c20303_g1	--
c20755_g1	--
c22541_g1	PREDICTED: uncharacterized protein LOC103936764 [Pyrus x bretschneideri]
c22927_g1	PREDICTED: benzyl alcohol O-benzoyltransferase-like [Glycine max]
c22942_g2	PREDICTED: putative ribonuclease H protein At1g65750 [Brassica rapa]
c23178_g1	hypothetical protein PHAVU_010G133800g, partial [Phaseolus vulgaris]
c23187_g1	unknown [Lotus japonicus]
c23290_g1	--
c23306_g1	--
c23357_g1	PREDICTED: uncharacterized protein LOC100499999 [Glycine max]
c239_g1	--
c24006_g1	Phloem specific protein [Medicago truncatula]
c24224_g1	PREDICTED: beta-glucosidase 12-like isoform X1 [Cicer arietinum]
c24480_g1	--
c2455_g1	--
c25622_g1	PREDICTED: (R)-mandelonitrile lyase-like [Pyrus x bretschneideri]
c25714_g1	hypothetical protein VITISV_035665 [Vitis vinifera]
c25893_g1	PREDICTED: zinc finger protein MAGPIE-like [Glycine max]
c25926_g1	TINY transcription factor [Arachis hypogaea]
c25934_g1	--
c26113_g1	unknown [Glycine max]
c26190_g1	--
c26241_g1	hypothetical protein VITISV_011051 [Vitis vinifera]
c26523_g1	PREDICTED: probable xyloglucan endotransglucosylase/hydrolase protein 28-like [Glycine max]
c26901_g1	cinnamyl alcohol dehydrogenase [Fragaria x ananassa]
c26919_g1	--
c27008_g1	DREB group protein [Ammopiptanthus mongolicus]
c27145_g1	hypothetical protein VITISV_017741 [Vitis vinifera]
c27669_g1	--
c27739_g1	perchloric acid soluble translation inhibitor protein [Arachis hypogaea]
c27811_g1	--
c27864_g1	unknown [Medicago truncatula]
c27924_g1	PREDICTED: ethylene-responsive transcription factor ERF106-like [Cicer arietinum]
c27951_g1	PREDICTED: uncharacterized protein LOC100784436 [Glycine max]
c27989_g1	PREDICTED: TMV resistance protein N-like [Glycine max]
c28032_g1	vacuolar iron transporter-like protein [Medicago truncatula]
c28189_g1	PREDICTED: chaperone protein ClpC, chloroplastic-like isoform 1 [Glycine max]
c28367_g1	--
c28415_g2	PREDICTED: putative calcium-binding protein CML19-like [Glycine max]
c28529_g1	unknown [Lotus japonicus]
c28575_g1	--
c28603_g1	hypothetical protein PHAVU_007G204200g [Phaseolus vulgaris]
c28864_g1	--
c29052_g1	inducer of CBF expression 1 [Glycine max]
c29322_g1	PREDICTED: uncharacterized protein LOC100785369 [Glycine max]
c2934_g1	--
c29441_g1	unknown [Lotus japonicus]
c29445_g2	PREDICTED: uncharacterized protein LOC102667098 [Glycine max]
c29510_g1	hypothetical protein PHAVU_008G093800g [Phaseolus vulgaris]
c29605_g1	CONSTANS-like zinc finger protein [Medicago truncatula]
c29750_g1	unknown [Glycine max]
c29752_g1	uncharacterized protein LOC100792950 precursor [Glycine max]
c29909_g2	PREDICTED: uncharacterized protein LOC100813750 [Glycine max]
c30055_g1	putative protein, contains domain DUF1677 [Arachis hypogaea]
c30236_g1	PREDICTED: uncharacterized protein LOC104109606 [Nicotiana tomentosiformis]
c30312_g1	vacuolar iron transporter-like protein [Medicago truncatula]
c30398_g1	hypothetical protein PHAVU_001G242900g [Phaseolus vulgaris]
c30598_g2	hypothetical protein EUGRSUZ_H03579 [Eucalyptus grandis]
c30733_g2	PREDICTED: uncharacterized protein LOC100814716 [Glycine max]
c30797_g2	--
c30849_g1	--
c30858_g3	PREDICTED: patellin-2-like isoform X3 [Glycine max]
c31030_g1	PREDICTED: uncharacterized protein LOC101496020 [Cicer arietinum]
c31388_g1	PREDICTED: probable polygalacturonase-like [Cicer arietinum]
c31422_g1	PREDICTED: pathogenesis-related genes transcriptional activator PTI6-like [Glycine max]
c31484_g1	uncharacterized protein LOC100500682 [Glycine max]
c31516_g1	PREDICTED: fasciclin-like arabinogalactan protein 11-like [Cicer arietinum]
c31606_g1	hypothetical protein PHAVU_003G264200g [Phaseolus vulgaris]
c31712_g2	PREDICTED: uncharacterized protein LOC100797065 [Glycine max]
c31766_g1	PREDICTED: glutathione S-transferase U17-like [Prunus mume]
c32055_g2	--
c32090_g3	--
c32347_g1	PREDICTED: transcription factor bHLH49-like isoform X2 [Glycine max]
c32436_g1	PREDICTED: probable indole-3-pyruvate monooxygenase YUCCA10-like [Glycine max]
c32456_g1	unknown [Lotus japonicus]
c32492_g1	PREDICTED: uncharacterized protein LOC101490676 [Cicer arietinum]
c32578_g1	PREDICTED: aspartic proteinase nepenthesin-1-like [Glycine max]
c32701_g1	unknown [Glycine max]
c32838_g1	PREDICTED: uncharacterized protein LOC103337272 isoform X1 [Prunus mume]
c32845_g1	monoterpene synthase [Medicago truncatula]
c32885_g1	zinc finger, C3HC4 type (RING finger) protein [Medicago truncatula]
c32886_g1	putative acyltransferase [Clitoria ternatea]
c32892_g1	hypothetical protein PHAVU_003G212800g [Phaseolus vulgaris]
c32893_g1	zinc-binding alcohol dehydrogenase family protein [Medicago truncatula]
c33001_g1	PREDICTED: uncharacterized protein LOC100792919 isoform X1 [Glycine max]
c33026_g1	PREDICTED: kaempferol 3-O-beta-D-galactosyltransferase-like [Cicer arietinum]
c33237_g1	PREDICTED: omega-hydroxypalmitate O-feruloyl transferase-like [Cicer arietinum]
c33284_g9	--
c33321_g2	--
c33487_g6	hypothetical protein PHAVU_009G123900g [Phaseolus vulgaris]
c33609_g6	--
c33768_g1	BURP domain-containing protein [Medicago truncatula]
c34009_g7	PREDICTED: cellulose synthase A catalytic subunit 4 [UDP-forming]-like [Fragaria vesca subsp. vesca]
c34256_g1	PREDICTED: delta-1-pyrroline-5-carboxylate synthase-like isoform X3 [Glycine max]
c34566_g2	triacylglycerol lipase 2 [Arachis hypogaea]
c34646_g1	hypothetical protein 205D04_8 [Arachis hypogaea]
c34697_g1	PREDICTED: ATP sulfurylase 2 [Glycine max]
c34785_g3	--
c34830_g1	PREDICTED: uncharacterized membrane protein At1g06890-like [Glycine max]
c34875_g2	--
c34921_g6	PREDICTED: putative ribonuclease H protein At1g65750 [Prunus mume]
c34987_g2	hypothetical protein PHAVU_001G011700g [Phaseolus vulgaris]
c35033_g1	--
c35162_g1	hypothetical protein PHAVU_009G134800g [Phaseolus vulgaris]
c35237_g1	hypothetical protein PHAVU_001G142500g [Phaseolus vulgaris]
c35407_g3	hypothetical protein PHAVU_007G087200g [Phaseolus vulgaris]
c35478_g1	hypothetical protein MTR_6g043310 [Medicago truncatula]
c35564_g2	pectinesterase/pectinesterase inhibitor PPE8B-like protein, partial [Caragana korshinskii]
c35608_g1	--
c35608_g4	--
c35672_g1	PREDICTED: putative nuclease HARBI1-like [Glycine max]
c35678_g1	--
c35786_g1	PREDICTED: uncharacterized protein LOC100810148 isoform X5 [Glycine max]
c35950_g3	pfkB family carbohydrate kinase [Medicago truncatula]
c36093_g4	--
c36180_g1	unknown [Glycine max]
c36237_g1	PREDICTED: alkaline/neutral invertase CINV2-like [Glycine max]
c36300_g4	--
c36568_g1	PREDICTED: probable peptide/nitrate transporter At3g54450-like [Glycine max]
c36577_g6	--
c36696_g2	Ulp1 protease family, carboxy-terminal domain protein [Medicago truncatula]
c36812_g5	--
c36902_g13	--
c36922_g1	--
c37044_g2	PREDICTED: putative axial regulator YABBY 2-like isoformX1 [Glycine max]
c37113_g4	--
c37244_g2	Alcohol dehydrogenase 1 [Theobroma cacao]
c37272_g3	yellow stripe-like transporter 3.1 [Arachis hypogaea]
c37334_g1	hypothetical protein EUGRSUZ_F04387 [Eucalyptus grandis]
c37339_g1	PREDICTED: 1-aminocyclopropane-1-carboxylate synthase 7-like [Glycine max]
c37508_g1	--
c37552_g1	PREDICTED: protein IRX15-like [Glycine max]
c37595_g2	hypothetical protein CISIN_1g013478mg [Citrus sinensis]
c37648_g4	betaine aldehyde dehydrogenase [Ammopiptanthus nanus]
c37694_g6	photosystem I P700 apoprotein A1, partial [Fragaria pentaphylla]
c37809_g1	unnamed protein product [Coffea canephora]
c37821_g2	PREDICTED: uncharacterized LOC100500599 [Glycine max]
c38126_g4	--
c38253_g2	PREDICTED: nitrate transporter 1.5-like isoform X2 [Glycine max]
c38356_g1	PREDICTED: prolyl endopeptidase-like [Cicer arietinum]
c38405_g2	PREDICTED: putative receptor protein kinase ZmPK1-like [Glycine max]
c38423_g2	hypothetical protein ARAX_AHF417E07-001 [Arachis hypogaea]
c38524_g3	--
c38551_g2	PREDICTED: kinesin light chain-like isoform X1 [Glycine max]
c38563_g4	--
c38614_g2	--
c38651_g2	--
c38735_g2	hypothetical protein PRUPE_ppa018691mg, partial [Prunus persica]
c38795_g10	--
c38876_g1	PREDICTED: long-chain-alcohol oxidase FAO4A-like [Glycine max]
c39002_g1	chloride channel [Glycine max] >gi|66220164|gb|AAY43007.1| chloride channel [Glycine max]
c39036_g1	ERD (early-responsive to dehydration stress) family protein [Medicago truncatula]
c39329_g1	PREDICTED: uncharacterized protein LOC101507565 [Cicer arietinum]
c39345_g4	PREDICTED: chlorophyll a-b binding protein CP26, chloroplastic-like [Glycine max]
c39439_g3	OASTL [Trifolium subterraneum]
c39443_g2	--
c39455_g1	PREDICTED: protein FAR1-RELATED SEQUENCE 5-like [Glycine max]
c39455_g3	hypothetical protein VITISV_003778 [Vitis vinifera]
c39474_g1	--
c40155_g2	--
c40167_g1	ethylene-responsive element binding factor 5 [Arachis hypogaea]
c40415_g4	--
c40515_g4	MADS domain transporter AGL11 [Glycine max]
c40551_g6	--
c40645_g1	PREDICTED: poly [ADP-ribose] polymerase 1-like [Glycine max]
c40820_g1	hypothetical protein [Beta vulgaris subsp. vulgaris]
c40842_g2	PREDICTED: probable ADP-ribosylation factor GTPase-activating protein AGD13-like isoform X1 [Cicer arietinum]
c40927_g1	hypothetical protein PHAVU_006G214700g [Phaseolus vulgaris]
c41011_g1	PREDICTED: probable polygalacturonase non-catalytic subunit JP650-like [Glycine max]
c41013_g1	PREDICTED: histidine kinase 1-like [Glycine max]
c41092_g1	quinone reductase family protein [Populus trichocarpa]
c41113_g2	PREDICTED: transcription factor bHLH93-like [Glycine max]
c41191_g2	PREDICTED: uncharacterized protein LOC103940543 [Pyrus x bretschneideri]
c41243_g2	uncharacterized protein LOC100794293 [Glycine max]
c41246_g2	ATP phosphoribosyltransferase [Medicago truncatula]
c41306_g1	hypothetical protein JCGZ_07573 [Jatropha curcas]
c41318_g1	feronia receptor-like kinase [Medicago truncatula]
c41353_g1	unknown [Lotus japonicus]
c41583_g3	hypothetical protein PHAVU_005G129700g [Phaseolus vulgaris]
c41609_g1	PREDICTED: SNF2 domain-containing protein CLASSY 3-like [Glycine max]
c41879_g4	--
c41888_g6	--
c41928_g2	hypothetical protein POPTR_0012s05700g [Populus trichocarpa]
c41993_g1	Ulp1 protease family, carboxy-terminal domain protein [Medicago truncatula]
c41993_g2	--
c42005_g2	PREDICTED: uncharacterized protein LOC102660855 [Glycine max]
c42012_g1	--
c42032_g1	PREDICTED: uncharacterized protein LOC100777150 [Glycine max]
c42075_g3	PREDICTED: cell division control protein 48 homolog C-like isoform X1 [Citrus sinensis]
c42109_g2	--
c42134_g3	WRKY24 [Glycine max]
c42179_g5	--
c42268_g1	hypothetical protein PHAVU_003G033400g, partial [Phaseolus vulgaris]
c42396_g5	--
c42443_g3	--
c42558_g1	PREDICTED: ABC transporter B family member 15-like [Cicer arietinum]
c42745_g2	--
c42830_g3	PREDICTED: uncharacterized protein LOC100791859 isoform X2 [Glycine max]
c42839_g3	--
c42917_g1	hypothetical protein [Beta vulgaris subsp. vulgaris]
c43108_g1	PREDICTED: RAN GTPase-activating protein 1-like [Cicer arietinum]
c43182_g1	--
c43201_g2	hypothetical protein PHAVU_004G094800g [Phaseolus vulgaris]
c43289_g1	PREDICTED: enhancer of mRNA-decapping protein 4-like isoform X1 [Glycine max]
c43364_g2	PREDICTED: putative ribonuclease H protein At1g65750-like [Citrus sinensis]
c43474_g4	--
c43524_g4	--
c43565_g2	aquaporin 2 [Samanea saman]
c43590_g1	hypothetical protein PHAVU_010G093300g [Phaseolus vulgaris]
c43657_g1	NBS resistance protein [Medicago truncatula]
c43745_g1	hypothetical protein (mitochondrion) [Capsicum annuum]
c43746_g2	cellulose synthase-like protein [Medicago truncatula]
c43775_g3	PREDICTED: cation/H(+) antiporter 15-like [Cicer arietinum]
c43883_g1	polyprotein [Glycine max]
c43928_g3	--
c44011_g3	Cellulose synthase [Medicago truncatula]
c44072_g2	--
c44100_g3	uncharacterized protein LOC100216577 [Zea mays]
c44117_g1	hypothetical protein PHAVU_003G129700g [Phaseolus vulgaris]
c44117_g2	NBS-containing resistance-like protein [Medicago truncatula]
c45223_g1	PREDICTED: cell wall / vacuolar inhibitor of fructosidase 2-like [Glycine max]
c47149_g1	--
c48807_g1	--
c52469_g1	--
c52677_g1	PREDICTED: pentatricopeptide repeat-containing protein At1g18485-like [Glycine max]
c55803_g1	--
c5667_g1	--
c5685_g1	--
c57070_g1	--
c57201_g1	hypothetical protein ARAX_ADH167F07-004 [Arachis duranensis]
c57355_g1	--
c5738_g1	PREDICTED: root phototropism protein 3-like [Cicer arietinum]
c57450_g1	--
c61140_g1	--
c61530_g1	--
c61591_g1	--
c6253_g1	--
c62918_g1	--
c65341_g1	unknown [Lotus japonicus]
c68276_g1	--
c7439_g1	--
c7481_g1	zinc finger GRF-type protein [Arachis hypogaea]
c7656_g2	--
c7952_g1	--
c7983_g1	hypothetical protein ARAX_AHF417E07-001 [Arachis hypogaea]
c8208_g1	--
c9102_g1	--
c9581_g1	PREDICTED: uncharacterized protein LOC103846154 [Brassica rapa]
c9617_g1	--
Expression
Gene ID	1	2	3	4	5	6	7	8	9	10	11	12	13	14	15	16	17	18
c10477_g1	6.44	2.06	3.28	7.43	2.91	4.97	6	3.1	7.56	0.09	0	0.09	0.1	0.1	0.09	0	0	0
c13127_g1	10.67	9.06	9.95	10.92	10.49	13.06	13.52	7.24	10.2	1.48	2.22	1.78	1.95	6.3	8.3	1.83	0.63	2.1
c13325_g1	0.94	1.84	1.15	0.69	1.84	1.71	2.53	1.13	1.65	0	0	0	0	0	0	0	0	0.04
c15911_g1	46.03	69.93	63.19	59.71	75.04	71.11	16.23	22.35	19.19	8.72	22.4	11.84	39.74	26.81	34.19	0	0.06	0.03
c17941_g1	1.13	4.28	2.62	1.84	1.74	1.34	1.74	0.76	1.63	0	0	0	0	0	0	0	0	0
c18609_g1	17.18	31.87	19.76	2.87	3.47	3.62	3.06	5.77	3.89	0	0	0	0	0.3	0.05	0	0	0
c19320_g1	26.39	25.38	25.29	17.47	16.74	36.56	6.82	7.25	6.37	20.86	7.78	19.04	3.49	11.35	7.95	1.74	0	0.81
c19320_g2	14.56	10.89	12.48	9.67	7.66	17.29	2.1	4.56	2	6.28	4.02	8.74	1.92	4.24	6.48	0.75	0	0.2
c19834_g1	21.37	67.7	43.43	12.82	17.66	14.09	7.88	13.81	8.56	11.24	18.92	11.96	7.09	10.87	11.79	0.79	0.35	0.43
c19908_g1	20.38	18.43	15.65	26.68	31.3	22.88	30.19	48.34	44.07	9.03	10.51	7.62	15.75	13.1	14.48	14.28	10.76	13.47
c20194_g1	8.46	4.63	7.38	11.4	11.46	10.59	14.39	9.18	17.76	0.19	0.79	0.66	2.72	4.43	3.63	4.19	1.04	3.2
c20303_g1	9.6	14.54	15.22	12.9	14.82	10.09	8.65	11.06	13.02	0.64	0.17	0.16	0	0.32	0.17	0.16	0.16	0.33
c20755_g1	5.97	6.11	5.59	1.79	0.97	1.89	3.35	1.5	0.77	0.32	3.71	0.59	0.35	0	0	0.16	0.12	0
c22541_g1	0.07	0.25	0.2	0.02	0.1	0.08	0.07	0.1	0.13	7.06	3.76	5.81	2.42	3.24	2.59	2.2	5.66	3.11
c22927_g1	8.2	16.52	10.88	3.71	4.28	5.54	2.35	3.52	3.1	5.16	4.26	4.02	2.15	1.61	2.98	1.04	0.17	0.98
c22942_g2	3.24	1.98	2.21	0.68	1.28	1.88	1.47	1.52	1.74	0	0	0	0	0	0	0	0	0
c23178_g1	8.98	18.32	13.94	3.48	7.45	5.89	2.34	3.32	2.84	42.3	30.79	39.04	13.62	25.55	25.54	0.29	0.2	0.21
c23187_g1	11.94	23.8	17.25	9.38	16.36	9	2.59	6.17	2.54	5.9	10.41	5.42	2.88	4.09	4.53	0.35	0.08	0.09
c23290_g1	169.6	195.29	177.57	166.49	181.02	192.42	72.61	106.44	75.22	97.14	139.36	110.02	86.54	136.44	130.87	42.79	0.58	34.97
c23306_g1	0.49	2.23	2.91	0.83	0.89	1	0.56	0.86	1.01	9.53	6.55	8.61	3.57	4.73	3.15	2.72	4.25	3.45
c23357_g1	20.19	26.09	23.34	19.39	21.3	22.88	23.15	18.41	22.28	7.76	6.95	9.1	9.7	8.29	10.16	8.08	5.44	8.51
c239_g1	9.58	9.13	6.16	10.35	9.97	12.22	3.06	11.02	11.31	0	0	0	0	0	0	0	0	0
c24006_g1	77.23	49.73	45.56	48.15	43	45.64	75.29	102.57	78.61	15.1	10.18	14.85	25.77	24.63	28.15	28.67	0.69	25.94
c24224_g1	12.96	21.94	16.8	5.8	10.02	7.83	3.47	4.54	4.16	7.22	7.38	7.91	2.72	3.5	3.09	1.79	0	0.75
c24480_g1	55.15	34.86	40.45	25.02	26.73	33.65	16.87	29.76	18.86	7.59	12.91	7.45	7.55	7.98	7.61	4.93	0	4.39
c2455_g1	3.6	4.06	3.53	3.63	2.79	1.54	0.83	1.72	1.58	0	0	0	0	0	0	0	0	0
c25622_g1	0.55	0.42	0.54	0.43	0.76	0.58	1.03	0.61	0.87	0.06	0.06	0	0	0	0.06	0.06	0.05	0
c25714_g1	0	0.01	0	0.01	0	0	0	0	0	1.5	1.51	1.57	1.01	1	1	0.73	0.66	0.64
c25893_g1	6.05	11.29	9.95	2.09	3.54	6.22	2.79	3.69	2.44	21.7	35.91	27.92	6.68	9.81	9.84	1.64	0.12	1.33
c25926_g1	14.69	27.8	20.03	5.38	10.79	8.6	4.64	7.9	5.45	74.42	44.4	58.08	15.6	20.9	27.03	0.11	0.22	0.11
c25934_g1	1.97	2.26	0.99	1.58	2.6	2.22	3.97	2.1	3.07	0	0.44	0	0	0	0.14	0.14	0	0
c26113_g1	29.87	38.93	29.29	27.73	28.12	24.8	12.43	16.53	13.3	20.04	28.71	20.5	10.71	14.91	15.29	5.53	0.33	4.88
c26190_g1	125.66	132.87	121.22	87.37	118.17	139.45	50.92	64.12	61.11	57.43	99.54	78.38	55.53	93.78	85.78	37.99	0.81	26.67
c26241_g1	0.15	0.19	0.18	0	0.02	0.06	0.17	0.07	0.07	5.77	10.21	6.82	1.46	1.18	2.35	1.89	9.62	3.87
c26523_g1	10.47	12.61	10	6.32	7.52	10.58	4.72	3.53	3.71	5.71	5.05	4.55	3.17	7.14	5.04	1.44	0.2	1.37
c26901_g1	79.6	136.43	96.35	62.36	80.03	61.83	40.47	48.47	40.18	60.79	70.08	63.08	28.21	39.13	43.31	12.05	0.77	9.14
c26919_g1	142.32	99.32	87.63	87.63	139.92	121.3	36.27	55.11	44.94	28.66	50.83	36.63	24.57	51.78	57.78	4.35	0.23	3.04
c27008_g1	9.03	17.17	10.36	3.93	6.26	4.21	2.78	4.58	3.58	33.41	36.76	34.05	12.05	15.95	18.81	0.07	0	0
c27145_g1	0.02	0	0	0	0	0	0	0	0	11.73	9.3	11.54	6.41	8.32	7.42	4.07	3.17	3.25
c27669_g1	1.2	1.3	1.38	0.38	0.54	1.8	1.03	0.35	1.32	0	0	0	0	0	0.13	0.03	0	0
c27739_g1	67.63	112.88	84.8	51.5	60.86	51.78	40.75	42.17	38.36	54.32	87.46	67.14	27.48	37.53	38.41	15.74	11.85	15.56
c27811_g1	14.15	6.16	8.66	13.79	10.19	10.77	10.94	9.35	10.01	0	0	0	0	0	0	0	0	0
c27864_g1	13.18	74.26	51.6	8.92	10.16	7.39	2.25	2.76	2.24	0.75	3.02	1.13	24.3	23.22	20.62	0.24	0	0.17
c27924_g1	11.8	17.21	11.15	4.33	6.43	6.53	6.09	6.25	4.98	41.79	25.36	37	16.95	20.15	23.4	0.94	0.77	0.69
c27951_g1	5.2	4.41	3.74	3.6	2.83	3.55	2.02	2.3	1.79	1.43	2.28	1.99	1.21	1.75	1.45	0.13	0.3	0.31
c27989_g1	0.08	0.08	0.16	0.06	0.06	0.12	0.08	0.08	0.04	2.17	1.43	1.78	0.83	0.61	0.91	0.34	0.41	0.55
c28032_g1	11.75	9.8	8.13	15.94	18.75	12.91	13	13.49	23.75	5.73	3.89	3.83	7.99	5.43	8.31	8.64	3.04	5.45
c28189_g1	20.68	22.91	16.64	11.61	14.99	18.11	18.34	12.5	16.73	4.71	2.21	2.87	2.77	2.59	1.9	3.28	5.2	4.74
c28367_g1	2.15	2.29	2.06	1.36	0.97	2.52	2.17	1.77	2.28	0	0	0	0	0	0	0	0	0
c28415_g2	32.64	39.76	26.92	18.56	24.23	20.61	12.38	14.47	9.88	14.76	19.06	13.68	10.82	10.45	14.13	0.38	0.08	0.55
c28529_g1	24.82	132.6	83.58	16.41	25.69	18.7	10.9	16.12	9.91	8.41	20.28	10.7	6.76	8.61	10.48	0.32	1.6	0.51
c28575_g1	0	0	0	0	0	0	0	0	0	5.33	4.16	5.73	3.08	3.3	1.54	2.04	3.69	1.85
c28603_g1	3.35	3.08	4.41	3.31	5.45	6.68	0.66	2.3	1.35	0.93	1.17	0.37	2.32	1.26	0.39	0	0	0
c28864_g1	9.29	11.23	10.07	17.02	16.84	10.25	15.32	15.85	12.88	7.05	3.25	3.5	1.99	1.62	2.57	2.15	4.99	3.17
c29052_g1	2.61	5.57	4.14	0.67	1.14	2.12	1.11	0.74	0.92	23.34	14.93	21.76	3.13	5.23	4.85	5.85	8.67	6.02
c29322_g1	2.41	9.56	6.58	2.52	3.32	2.15	1.74	3.01	1.41	0.62	1.51	1.19	0.88	0.99	1.36	0.26	0.37	0.19
c2934_g1	8.33	5.5	9.36	15.4	9.95	8.52	9.03	8.08	9.47	0.6	0	0	0	0.64	0	3.81	0	1.22
c29441_g1	1	2.68	1.44	0.58	2.78	2.54	2.11	1.32	1.17	0.4	1.37	0.31	0	0.27	0.45	0	0.51	0.41
c29445_g2	0	0	0	0	0	0	0	0	0	0.67	1.38	0.79	0.97	1.65	0.93	0.42	0.73	0.55
c29510_g1	33.16	50.91	26.98	17.1	14.23	14.24	7.26	6.8	7.33	7.68	5.17	7.01	44.57	40.98	45.87	3.47	1.04	2.06
c29605_g1	1.91	4.46	2.89	0.2	0.44	0.47	0.37	0.78	0.89	0.91	1.2	1.25	2.49	1.85	2.57	0.04	0	0
c29750_g1	4.92	8.88	5.64	3.57	5.5	4.13	4.13	4.82	5.84	25.48	34.8	27.88	7.04	12.98	13.14	2.5	0.06	2.92
c29752_g1	9.19	8.73	6.84	7.96	7.01	8.25	4.03	5.02	4.89	2.88	5.05	3.01	2.42	4.06	5.2	2.21	0.55	1.38
c29909_g2	2.15	4.41	2.52	1.86	1.42	2.8	0.69	1.54	1.51	0.46	1.29	1.13	0.98	0.8	0.7	0.54	0.06	0.23
c30055_g1	4.31	11.25	7.45	3.09	3.17	4.17	2.94	3.39	2.69	23.23	23.55	26.18	7.21	17.26	14.66	1.08	0.06	1.43
c30236_g1	2.59	2.81	3.06	2.57	3.34	2.96	1.82	2.08	3.22	0	0	0	0	0	0.03	0.05	0	0
c30312_g1	7.33	6.14	7.31	2.19	3.53	3.28	3.21	4.08	4.54	2.48	0.87	2.39	0.71	2.19	1.06	0.72	0	0.29
c30398_g1	4.11	3.34	3.38	3.79	4.73	3.76	1.19	2.05	1.49	2.62	1.43	1.75	0.83	1.72	1.51	0.24	0.31	0.32
c30598_g2	34.46	72.22	60.41	17.88	28.93	37.83	16.58	20.13	15.09	166.89	156.03	161.84	44.84	75.21	62.93	9.76	4.01	7.16
c30733_g2	6.99	15.27	8.97	5.11	6.31	4.13	2.16	2	3.28	3.27	4.59	3.01	13.45	10.57	13.05	0.38	0.18	0.65
c30797_g2	2	5.29	3.72	1.53	1.42	1.75	1.25	1.42	0.84	1.57	1.11	0.8	0.24	0.63	0.13	0	0.23	0
c30849_g1	4.61	4.29	3.31	2.08	2.09	1.73	0.9	1.24	0.56	1.6	2.61	1.34	0.7	0.98	1.3	0.05	0.05	0.09
c30858_g3	153.9	254.13	239.72	114.89	123.59	211.55	114.88	120.64	117.11	979.5	541.34	867.12	266.28	326.52	329.52	176.56	364.12	232.76
c31030_g1	4.34	11.69	5.12	1.29	2.81	2.42	1.66	2.31	1.4	1.49	1.78	1.77	0.71	0.66	0.86	0.36	0	0.12
c31388_g1	4.12	11.26	8.18	1.09	3.27	1.81	0.61	1.24	0.9	0.06	0.31	0.24	12.01	7.19	9.48	0.19	0	0.25
c31422_g1	12.3	17.99	16.99	7.29	13.04	14.97	7.03	7.59	4.87	50.16	37.58	46.95	29.55	28.26	35.35	2.83	0.66	2.06
c31484_g1	19.31	28.6	25.52	26.79	26.34	27.46	16.75	18.59	18.56	7.95	14.29	11.2	8.2	12.85	12.48	8.29	0.71	6.92
c31516_g1	13.09	54.66	38.74	9.52	11.31	12.65	4.87	5.18	4.84	6.62	15.21	9.37	39.27	37.01	45.04	0.6	0.14	0.85
c31606_g1	239.85	215.9	163.1	166.27	152.08	151.45	121.48	140.52	140.38	29.65	61.82	46.17	75.13	97.51	97.64	53.86	0.76	51.73
c31712_g2	21.59	23.51	23.46	8.98	9.67	11.62	5.53	8.35	6.61	74.07	41.11	67.38	22.89	23.57	27.19	4.46	1.73	3.29
c31766_g1	8.17	8.79	5.94	5.57	11.87	10.28	8.18	10.29	10.57	1.3	3.79	2.43	3.53	3.45	4.68	1.91	0.31	1.37
c32055_g2	1.8	4.07	3.38	1.68	2.37	2.73	1.55	2.1	1.79	0	0	0	0	0	0	0	0	0
c32090_g3	0.2	1.27	0.7	0	0.76	0.17	2.94	3.61	2.85	48.74	31.37	40.97	40.29	42.31	42.18	32.24	57.1	39.36
c32347_g1	7.43	29.12	21.46	3.13	5.51	6.45	1.51	2.22	1.52	85.36	75.37	84.17	24.1	46.42	38.06	0.16	0.05	0.5
c32436_g1	17.89	35	23.63	16.26	22.54	17.07	10.15	16.43	11.44	12.22	17.34	13.58	10.31	13.71	13.86	5.45	2.72	6.81
c32456_g1	76.52	100.98	79.89	59.07	68.5	56.13	42.86	55.82	53.03	45.61	80.23	53.65	32.14	37.38	43.65	22.38	7.25	19.12
c32492_g1	5.95	8.77	8.14	4.38	5.67	4.97	2.25	2.78	2.57	4.19	4.96	4.82	2.01	3.16	2.67	0.13	0	0.26
c32578_g1	3.35	11.46	9.68	1.5	2.4	1.93	0.73	0.98	0.63	0.31	1.74	0.73	4.8	4.33	3.83	0.04	0	0
c32701_g1	69.96	47.51	38.94	16.85	44.07	37.47	21.37	24.63	22.85	2.57	2.23	2.13	7.61	6.37	8.14	2.12	0.07	3.03
c32838_g1	2.24	5.26	4.58	1.27	1.76	2.53	1.03	1.44	1.06	17.51	16.05	17.32	3.43	5.82	5.31	0.37	0.04	0.24
c32845_g1	0.74	0.51	0.7	1.63	1.39	1.47	1.51	1.9	2.2	0.06	0.35	0.21	0.85	0.76	0.79	0.72	0.03	0.57
c32885_g1	10.2	14.73	11.98	3.49	5.49	4.99	3.8	3.23	3.56	4.23	6.79	6.08	2.35	3.45	2.87	0.96	0.08	0.83
c32886_g1	11.99	19.16	12.64	8.12	11.44	11.81	4.84	5.94	4.99	5.21	13.76	8.86	4.15	6.64	6.06	0.55	0.03	0.15
c32892_g1	5.98	11.33	8.49	2.22	2.99	2.51	1.45	1.96	1.36	20.44	24.54	22.51	13.3	17.07	20.58	0.06	0	0
c32893_g1	13.74	44.99	31.51	1.26	6.07	7.33	2.53	2.91	1.89	78.92	110.63	87.43	10.6	24.72	25.72	0.22	1.16	0.11
c33001_g1	1.62	9.7	5.52	0.51	1.2	0.95	0.51	0.52	0.75	0.58	0.91	0.58	3.32	3.03	3.74	0.12	0.06	0.06
c33026_g1	2.81	2.75	2.19	3.5	3.39	3.16	2.15	2.71	2.19	1.42	0.78	1.25	1.21	2.08	2.14	0.48	0.25	0.91
c33237_g1	4.68	10.99	9.46	3.08	4.28	5.63	0.7	2.3	0.98	5.85	5.77	6.93	2.13	3.29	3.13	0.24	0	0.08
c33284_g9	5.27	20.08	12.6	8	15.2	15.63	13.63	10.08	7.05	0	0	0	0	0	0	0	0	0
c33321_g2	3.33	5.02	3.95	3.35	5.92	4.82	5.97	6.57	4.49	0.25	1.46	0.33	0	0	0	0	0	0
c33487_g6	3.77	6.41	4.1	1.75	2.43	2.74	3.24	4.19	2.43	3.18	1.99	3.25	8.11	6.35	6.13	0.39	0.05	0.39
c33609_g6	3.32	3.71	2.76	5.24	3.54	2.51	2.79	3.57	3.01	0	0	0	0	0	0	0	0	0
c33768_g1	19.57	16.55	13.14	12.1	12.43	15.71	12.08	14.49	14.8	2.55	5.57	2.86	7.31	9.06	9.94	6.45	4.19	5.78
c34009_g7	7.68	32.9	32.02	2.88	7.08	6.85	1.42	2.02	1.99	0.67	0.69	1.05	38.66	20.86	34.44	0	0	0.14
c34256_g1	16.37	40.83	28.37	6.13	12.47	10.69	18.6	16.87	13.8	84.67	77.26	85	17.23	22.28	22.58	30.87	47.06	35.72
c34566_g2	5.1	2.94	4.58	0.85	3.53	2.84	3.86	3.16	2.34	0.75	1.33	0.89	4.41	4.72	5.01	9.17	10.66	10.59
c34646_g1	13.29	16.23	14.29	12.78	18.15	19.46	21.74	17.36	22.23	0.03	0	0	0.03	0	0.03	0	0	0.03
c34697_g1	27.56	44.79	35.62	24.97	33.5	26.64	15.62	22.92	19.53	12.52	27.81	15.96	15.87	22.92	20.7	6.24	0.56	5.52
c34785_g3	3.04	1.77	2.09	4.38	1.98	2.49	5.21	1.53	4.44	0	0	0	0	0	0	0	0	0
c34830_g1	4.85	31.94	22.42	2.77	4.74	3.31	0.6	1.35	0.44	0.93	4.39	1.44	12.4	12.78	14.6	0	0	0
c34875_g2	2.22	0.61	2.04	3.48	2.8	2.9	2.66	2.21	2.05	0	0	0	0	0	0.11	0.32	0	0.31
c34921_g6	0.71	0.74	1.42	0.27	0.33	0.89	0.3	0.42	0.31	0	0	0	0	0	0	0	0	0
c34987_g2	6.71	7.45	7.15	4.94	6.78	6.37	9.71	7.16	6.9	3.17	3.08	3.05	2.14	2.17	2.3	1.84	3.23	2.59
c35033_g1	0.5	0.87	0.27	0.72	0.65	1.48	0.63	0.3	0.56	2.91	1.62	2.04	2.99	2.74	2.74	2.19	4.73	2.56
c35162_g1	10.75	13.05	10.54	9.34	12.46	9.64	6.4	7.84	6.73	5.44	10.76	6.33	6.27	7.47	8.84	1.95	0.17	1.81
c35237_g1	185.45	180.56	184.71	150.72	195.87	183.89	101.89	123.34	112.46	93.26	152.2	110.05	91.1	134.67	117.04	39.19	20.24	38.43
c35407_g3	0.33	3.22	1.09	2.79	1.77	0.22	1.01	0.82	0.79	8.15	6.01	7.19	4.57	4.57	4.74	5.08	3.73	9.18
c35478_g1	27.81	37.64	29.74	22.59	28.73	35.6	41.5	34.04	40.51	19.47	13.72	16.3	9.15	13.1	11.58	9.78	15.59	11.5
c35564_g2	12.89	13.78	10.47	7.88	13.81	12.68	5.72	6.84	4.56	5.66	8.26	5.27	4.66	7.57	7.29	1.73	0.18	1.06
c35608_g1	12.4	17	13.48	16.21	17.98	15.45	18.8	16.38	24.52	15.75	8.01	10.8	5.77	4.76	5.13	5.56	8.64	7.78
c35608_g4	0	0	0	0	0	0	0	0	0	6.45	0.99	5.24	1.86	2.26	3.31	0.97	5.97	2.87
c35672_g1	68.62	105.18	80.52	39.4	77.64	76.53	35.25	52.05	34.03	222.34	164.52	212.87	122.21	114.11	138.46	1.41	2.29	2.56
c35678_g1	6.24	6.76	4.86	2.14	2.86	2.55	2.65	3.24	3.78	0.85	2.03	1.31	0.52	1.08	0.94	0.87	0.42	1.35
c35786_g1	1.98	2.01	3.49	2.3	2.32	1.91	1.95	1.53	1.07	0	0	0	0	0	0	0	0	0
c35950_g3	17.27	16.47	14.95	9.13	16.09	14.23	20.81	20.08	11.36	0	0.22	0	0.69	0.63	0	0.43	0	0
c36093_g4	8.17	11.69	8.98	9.22	14.22	8.71	15.32	14.96	25.84	0	0	0	0	0	0	0	0	0
c36180_g1	2.27	2.76	3.68	2	2.79	2	1.2	2.21	1.05	1.09	1.46	1.15	0.29	1.13	1.1	0.05	0	0
c36237_g1	5.05	4.58	5.18	4.33	4.05	5.37	2.82	2.36	2.13	1.21	2.17	1.07	2.47	3.5	2.87	0.36	0.07	0.54
c36300_g4	0	0	0	0	0	0	0	0	0	6.54	3.75	4.47	1.97	3.03	2.68	4.24	11.22	7.29
c36568_g1	9.31	7.98	8.11	5.08	3.93	8.32	3.47	4.55	3.9	1.91	2.92	2.5	0.98	0.95	1.06	0.79	0	0.99
c36577_g6	2.9	3.71	4.38	4.24	4.75	6.18	9.58	7.01	9.31	0	0	0	0	0	0	0	0	0
c36696_g2	0	0	0	0	0	0	0	0	0	4.8	3.89	5.25	1.33	2.48	1.73	0.78	1.89	1.1
c36812_g5	0.58	0.35	0.33	0.52	1.08	1.47	0	0.36	0.66	11.77	4.58	11.93	6.2	5.41	6.1	4.03	13.71	7.16
c36902_g13	2.01	4.09	2.5	2.86	2.47	2.5	3.42	2.74	1.37	0	0	0	0	0	0	0	0	0
c36922_g1	3.33	2.99	3	3.01	2.22	2.55	4.07	1.7	3	0.33	0.56	0.59	0.06	0.11	0.22	0.17	0.11	0.22
c37044_g2	1.88	3.21	2.48	0.74	1.67	1.09	0.57	1.05	0.98	40.66	66.06	48.64	11.15	17.52	18.48	4.7	9.96	6.37
c37113_g4	0	0	0	0	0	0	0	0	0	22.23	19.88	12.59	17.13	10.45	6.41	6.39	16.52	8.35
c37244_g2	24.41	24.43	22.55	11.72	10.98	12.47	7.17	7.49	7.12	8.64	13.91	9.46	3.56	5.9	5.87	2.67	0.66	2.33
c37272_g3	101	168.02	132.22	45.04	63.52	84.64	44.92	43.38	37.63	59.55	109.78	81.38	122.67	119.3	129.24	9.75	1.29	7.77
c37334_g1	6.27	12.45	8.2	14.77	10.31	13.73	17.07	8.17	11.5	6.32	6.07	13.06	5.5	9.42	6.25	8.44	5.48	5.37
c37339_g1	10.29	5.79	7.51	1.95	2.41	2.93	0.81	0.95	0.78	2.71	1.78	2.96	0.21	0.67	0.43	0	0	0
c37508_g1	47.87	161.68	120.08	30.5	46.57	56.99	10.86	15.96	12.44	27.78	63.37	42.78	199.56	179.49	192.05	0.38	0.07	0.51
c37552_g1	2.5	14.3	10.36	1.09	1.9	1.71	0.42	0.52	0.38	0.72	1.27	0.79	8.81	8.21	8.12	0.12	0.03	0
c37595_g2	179.44	119.38	150.5	155.41	157	156.12	107.61	120.76	94.42	56.99	81.75	58.68	94.96	122.94	115.81	43.79	1.4	30.09
c37648_g4	24.94	23.72	22.3	30.33	20.4	12.14	22.05	25.88	21.54	2.49	8.02	5.09	0	0	0	0	0	0
c37694_g6	2.99	4.25	3.35	3.94	4.8	5.06	3.17	3.24	3.76	1.88	2.78	2.71	3.56	2.15	2.04	2.08	1.19	1.84
c37809_g1	12.77	19.52	15.87	12.08	14.49	16.78	13.2	12.03	12.14	8.77	8.88	9.07	4.43	4.86	3.58	3.19	4.26	3.61
c37821_g2	2.68	7.42	6.57	1.02	0.69	1.69	0.98	2.35	1.37	69.27	61.96	65.11	48.19	61.62	57.3	0.18	0.08	0.44
c38126_g4	1.55	1.12	1.75	2.05	1.15	2.44	3.82	2.32	1.78	0	0	0	0	0	0	0	0	0
c38253_g2	59.97	69.61	57	23.24	28.23	45.1	19.98	26.91	19.46	21.86	16.54	20.27	22.39	24.95	21.27	3.32	0.05	2.76
c38356_g1	6.03	5.98	5.5	2.97	3.5	4.88	4.29	3.28	2.56	17.63	14.34	17.13	9.6	9.22	10.2	10.04	19.41	13.23
c38405_g2	0.12	0.45	0.37	0.06	0.52	0.26	0.15	0.12	0.22	1.75	1.89	1.69	1.14	1.3	1.48	1.06	2.93	1.52
c38423_g2	5.06	4.54	5.97	5.39	2.64	3.5	3.5	3.36	2.87	0	0	0	0	0	0	0	0	0.09
c38524_g3	15.83	21.99	17.9	17.12	17.88	16.35	14.99	23.04	20.41	0	0	0	0	0	0	0	0	0
c38551_g2	5.95	16.9	12.09	2.41	4.71	4.17	1.51	1.71	1.24	2.88	6.33	4.25	7.49	7.32	8.44	0.64	0	0.5
c38563_g4	5.35	3.78	5.26	6.7	4.2	3.8	4.87	5.98	6.95	0	0	0	0	0	0	0.16	0	0
c38614_g2	2.88	2.17	2.68	2.53	2.26	1.55	2.74	3.22	2.77	0	0.09	0	0	0	0	0	0	0.17
c38651_g2	1.34	1.3	1.72	0.98	1.55	1.09	1.67	1.57	2.38	6.64	7.34	7.72	7.93	5.82	7.34	4.93	6.6	7.75
c38735_g2	0.17	0	0.14	0	0.18	0.16	0.21	0.11	0	5.6	3.81	6.19	4.65	3.58	3.82	3	3.37	3.19
c38795_g10	4.84	6.33	6.28	4.58	5.3	8.13	4.43	6.17	5.69	0.14	0	0	0	0	0	0	0	0.18
c38876_g1	2.79	4.99	4.62	1.62	2.79	4.44	1.3	1.38	1.3	2.65	2.83	2.94	1.03	2.02	1.83	0.2	0.13	0.21
c39002_g1	1.25	2.76	2.09	0.66	0.68	1.28	0.92	1.19	0.81	13.85	8.99	13.55	1.51	2.89	2.55	2.46	3.63	2.26
c39036_g1	10.91	16.14	11.93	6.01	10.46	11.11	10.83	8.68	9.59	12.91	8.67	8.72	5.52	7.6	7.87	2.08	1.03	2.09
c39329_g1	2.41	4.88	2.66	0.92	1.11	2.41	0.86	1.12	1.38	1.65	2.86	1.01	1.63	0.71	0.9	0.36	0.12	0.19
c39345_g4	34.29	139.39	91.21	20.16	24.02	19.01	12.31	18.31	10.05	15.44	22.9	17.1	11.94	14.75	15.21	0.96	1.69	1.13
c39439_g3	28.38	32.99	24.06	14.97	21.44	17.18	9.98	12.09	8.84	9.33	15.19	8.85	5.35	13.3	9.35	3.21	0.34	2.48
c39443_g2	71.54	63.25	64.29	54.91	64.27	51.08	71.75	71.28	74.38	31.1	25.25	28.65	17.56	16.09	16.63	13.33	28.22	20.06
c39455_g1	1.35	2.98	2.47	1.6	2.02	2.29	2.14	1.93	2.8	62.25	31.22	57.98	22.91	20.51	20.84	16.03	58.06	28.36
c39455_g3	0.64	0.31	0.29	0.16	0.64	0.43	0.99	0.32	0	36.62	18.01	32.84	16.45	13.68	11.41	7.78	32.57	18.45
c39474_g1	6.87	3.43	6.62	10.42	8.8	6.6	11.07	10.02	12.14	0.34	0.39	0.24	17.61	16.82	19.37	5.19	0.25	3.97
c40155_g2	5.62	4.02	7.7	8.67	8.16	5.37	7.16	10.19	1.82	0	0	0	0	0	0	0	0	0
c40167_g1	61.52	93.91	93.69	30.24	44.26	92.06	47.87	38.19	31.94	201.31	170.68	200.41	117.17	129.23	121.69	34.39	15.65	34.66
c40415_g4	0.67	4.1	2.14	0.07	2.52	0.77	0.79	0.96	0.71	36.46	17.86	29.24	15.33	12.91	14.99	5.77	7.1	6.36
c40515_g4	3.9	8.52	8.47	1.06	2.79	3.34	2.88	2.88	1.33	1.34	3	1.41	0.36	0.62	0.79	0.81	0	0.71
c40551_g6	3.38	5.75	6.48	2.45	5.89	3.46	3.54	0.74	2.7	0	2.35	0.36	0.8	0	0	7.14	14.1	13.21
c40645_g1	12.8	15.7	15.06	8.03	11.42	12.36	6.73	7.17	6.42	5.67	8.56	6.17	5.17	6.88	6.65	4.26	1.62	3.52
c40820_g1	3.79	8.93	6.16	3.44	3	4.87	5.44	3.37	4.63	6.87	6.61	7.58	3.74	7.07	5.17	4.17	6.42	4.46
c40842_g2	87.09	115.1	88.93	64.95	101.57	70.29	46.27	50.83	46.21	52.35	70	51.47	37.22	49.95	52.47	25.05	5.27	19.05
c40927_g1	2.86	2.14	2.37	2.67	2.64	3.51	2.04	1.87	1.2	0.53	0.54	0.6	1.39	2.07	2.21	0.54	0.12	0.91
c41011_g1	65.34	161.23	125.42	21.29	31.02	44.87	22.79	32.96	22.11	56.32	78.35	69.28	104.63	184.02	155.45	13.13	3.35	10.21
c41013_g1	1.93	2.44	2.05	1.09	1.21	1.51	1.4	1.26	1.47	12.09	7.38	9.75	4.74	5.57	5.44	3.59	6.7	4.78
c41092_g1	0.38	0.26	0.42	0.19	0.26	0.3	0.28	0.29	0.35	19.08	12.98	17.51	14.32	14.2	15.46	13.18	33.74	19.86
c41113_g2	28.35	55.53	47.62	9.65	16.5	19.55	4.61	6.28	3.56	28.41	34.1	34.58	2.36	7.56	9.74	0.19	0.06	0
c41191_g2	13.7	7.26	10.76	9.31	8.06	4.46	12.83	5.75	13.22	0.2	0.17	0.1	0.08	0	0.1	0	0	0
c41243_g2	5.4	4.55	6.49	6.04	6.65	7.99	3.97	2.77	3.04	3.98	5.27	3.74	1.47	3.12	2.2	5.28	12.83	8.01
c41246_g2	0.76	0.39	1.1	0.55	1.06	1.15	1.2	0.66	1.19	3.39	3.49	4.53	3.9	2.42	2.97	2.36	4.24	2.95
c41306_g1	2.17	1.72	1.4	2.6	3.86	2.82	3.49	1.87	2.74	0.08	0.32	0.23	0.93	0.76	1.03	0.39	0	0.63
c41318_g1	8.2	16.79	14.96	3.5	5.92	9.34	3.87	5.11	3.61	39.14	27.09	35.64	15.54	19.31	18.89	0.79	0.27	0.57
c41353_g1	10.21	12.95	12.47	6.29	6.51	6.2	2.57	3.18	4.55	5.85	5.41	7.81	2.48	3.52	2.45	1.19	0.11	1.31
c41583_g3	6.32	6.63	8.3	3.61	3.88	5.5	5.66	4.37	5.07	18.57	14.99	18.68	11.05	11.4	10.3	11.77	20.9	14.05
c41609_g1	4.63	6.52	6.37	2.92	2.39	4.79	1.34	1.47	1.94	0.45	1.19	0.6	0.15	0.36	0.21	0.05	0	0.07
c41879_g4	3.15	5.11	3.29	3.23	3.11	4.6	3.96	2.41	3.31	0	0	0	0	0	0	0	0	0
c41888_g6	2.76	2.25	2.28	3.73	4.7	2.24	1.63	0.77	1.44	0.19	0.2	0.19	0.21	0.19	0.1	0	0	0
c41928_g2	1.35	2.83	2.83	0.96	1.25	2.99	1.43	1.18	1.34	8	4.96	7.08	4.39	5.19	4.73	2.66	8.04	4.74
c41993_g1	12.32	13.67	12.87	14.3	15.1	12.27	12.94	14.15	17.25	59.36	48.28	56.88	41.5	47.19	47	55.71	106.81	75.19
c41993_g2	0.22	0.21	0	0	0	0	0	0	0	23.97	16.02	20.26	16.16	12.17	17.27	18.06	39.08	22.65
c42005_g2	1.96	3.71	3.06	1.35	2.99	3.12	2.76	1.71	2.01	0	0	0	0	0	0	0	0	0
c42012_g1	81.24	93.06	68.01	28.39	42.71	45.01	21.53	15.94	17.17	62.18	53.96	50.26	87	94.44	97.85	0.2	0.13	0.26
c42032_g1	11	10.7	10.52	4.84	9.78	10.35	8.16	7.11	4.32	31.23	24.79	31.75	16.18	17.12	19.63	12.15	24.78	16.04
c42075_g3	2.68	2.25	2.11	1.76	2.59	2.83	2.1	1.41	2.68	21.37	8.98	16.86	6.19	7.27	7.26	5.48	15.18	8.76
c42109_g2	0.14	0.4	0	0	0	0.12	0	0	0.13	17.68	16.84	20.57	15.46	12.78	15.96	15.57	52.65	24.62
c42134_g3	1.27	1.2	1.73	0.93	0.91	0.95	1.16	0.72	1	0.09	0	0	0.1	0	0	0	0	0
c42179_g5	0	0.17	0.16	0	0	0.15	0	0	0	8.19	4.61	7.72	5.01	3.38	4.02	1.56	0.86	2.06
c42268_g1	29.58	39.41	33.98	25.27	31.88	28.26	22.41	27.39	27.53	20.59	25.29	19.34	17.24	19.2	21.85	10.65	1.99	8.93
c42396_g5	1.1	1.97	1.25	0.83	1.09	0.54	1.31	1.71	2.48	0	0.13	0.12	0.04	0	0	0	0.31	0.09
c42443_g3	5.95	8.15	7.71	4.83	8.37	6.96	6.77	6.46	10.03	0	0	0	0	0.28	0.29	0	0.29	0.56
c42558_g1	1.37	2.47	2.46	0.44	1.08	2.14	0.36	0.65	0.71	17.02	11.66	16.08	7.52	8.5	6.74	2.12	1.5	2.87
c42745_g2	0.83	1.33	1.17	0.91	1.01	1.39	1.12	1.02	1.29	0.09	0	0	0	0	0	0	0.09	0
c42830_g3	8.95	13.21	14.3	9.01	10.15	14.53	15.04	10.93	14.68	0	0.12	0	0.13	0	0	0	0	0
c42839_g3	0.91	0.87	0.27	0	1.19	0.82	0.28	0	0	14.35	11.78	14.92	6.44	8.65	8	4.22	14.94	6.59
c42917_g1	2.19	3.55	5.07	2.43	2.85	3.83	2.99	2.93	1.94	4.02	2.59	3.28	3.82	1.32	2.33	0.17	0	0
c43108_g1	7.25	8.82	8.62	6.9	8.65	7.14	9.36	7.92	8.97	6.27	3.93	4.58	4.31	3.93	3.95	3.9	5.15	5.78
c43182_g1	0.89	0.91	3.39	0.24	1.06	0.88	2.91	1.35	1.17	12.9	7.92	8.76	5.64	5.78	6.81	2.15	6.17	4.38
c43201_g2	19.88	21.97	16.1	8.32	14.85	13.39	4.45	6.62	3.89	48.68	53.45	48.11	21	22.95	27.72	0.98	1.34	0.7
c43289_g1	8.06	10.75	12.75	5.67	6.6	14.05	7.43	6.29	6.14	32	24.33	30.83	22.94	25.15	21.34	17.3	25.05	18.61
c43364_g2	5.18	9.37	9.53	3.34	4.67	7.39	7.08	4.27	5.1	0.49	1.41	0.63	0.86	1.2	0.66	0.05	0.1	0.06
c43474_g4	2.25	1.73	2.44	1.16	1.78	2.68	2.38	2.25	1.52	0	0	0	0	0	0	0	0	0
c43524_g4	1.27	2.68	1.84	1.21	3.01	2.53	3.7	4.8	3.24	0	0	0	0	0	0	0	0	0
c43565_g2	721.62	1076.2	947.74	485.25	558.56	751.28	309.71	391.9	307.75	474.85	660.55	568.26	319.7	507.25	432.46	169.86	46.04	183.73
c43590_g1	4.3	4.04	4.86	1.08	4.91	5.71	2.18	1.39	1.58	0.87	3.98	1.42	0.25	0.22	0.35	0.31	0.08	0.03
c43657_g1	1.99	3.13	2.65	1.25	1.72	1.63	1.68	1.37	1.4	0.32	0.31	0.36	0.05	0.04	0.03	0	0	0
c43745_g1	3.21	5.23	3.85	3.89	8.32	4.64	7.49	7.32	9.13	2.73	3.81	2.36	2.46	1.85	1.81	2.91	3.02	2.28
c43746_g2	34.07	65.04	56.59	22.04	31.78	37.01	16.55	18.58	15.82	26.62	32.29	30.39	103.81	64.28	90.18	8.57	4.68	7.76
c43775_g3	0	0	0	0	0	0	0	0	0	5.96	3.48	5.11	2.54	3.5	3.46	5.62	14.64	9.81
c43883_g1	3.21	1.46	3.33	2.62	1.19	2.68	2.14	1.78	2.35	0.59	0.92	0.55	0.37	0.58	0.53	0.09	0.47	0.21
c43928_g3	22.59	21.41	25.88	14.22	25.87	34.66	21.19	19.69	17.93	47.34	38.76	50.3	59.39	54.28	53.97	68.44	137.18	89.6
c44011_g3	10.33	51.12	33.52	4.46	10.72	8.06	1.03	2.19	1.21	0.4	1.8	1.14	46.98	24.02	37.68	0.29	0	0.15
c44072_g2	6.71	7.25	6.05	4.97	4.58	5.23	4.58	4.97	5.25	0.51	0.53	0.5	0.19	0	0	0.35	0.17	0
c44100_g3	14	22.69	5.7	8.05	5.84	12.66	20.48	16.63	9.56	25.46	21.49	21.38	22.94	20.01	13.41	9.78	5.15	13.86
c44117_g1	1.71	1.36	1.77	0.78	1.28	1.27	1.4	1.68	0.84	3.89	3.74	5.77	3.77	3.89	3.37	2.23	4.05	4.07
c44117_g2	0.14	0.24	0.41	0.09	0.09	0.22	0.12	0.27	0.26	1.8	2.23	1.6	0.85	0.67	1.58	0.8	2.62	2.08
c45223_g1	11.45	30.14	23.53	12	13.66	13.47	9.02	13.64	9.96	4.36	7.75	6.42	2.03	5.23	4.94	0.48	0	0.47
c47149_g1	1.03	2.17	1.49	3.55	4.06	1.48	2.95	1.23	3.57	0.2	0	0	0	0	0	0	0.21	0
c48807_g1	1.88	2.72	2.38	1.73	1.56	2.16	1.67	2.15	1.64	0	0	0	0	0	0	0	0	0
c52469_g1	0	0	0	0	0	0	0	0	0	27.25	18.86	23.1	15.29	10.82	10.8	9.59	13.44	10.31
c52677_g1	5.81	7.04	7.03	5.9	6.34	6.1	6.81	6.06	7.85	0.23	0.36	0	0	0	0	0	0	0.12
c55803_g1	8.38	8.89	6.38	7.17	5.44	5.77	7.55	2.85	5.84	0	0	0	0	0	0	0	0	0
c5667_g1	0.95	0.81	1.05	0.73	0.84	0.98	1.27	0.64	0.79	0	0	0	0	0	0	0	0	0
c5685_g1	2.28	4.67	2.86	4.36	3.25	3.7	3.02	4.18	4.04	1.05	1.32	1.55	0.22	0	0.19	0.2	0	0.5
c57070_g1	1.66	2.39	1.63	0.54	1.51	0.74	1.22	1.52	1.28	0	0	0	0	0	0	0	0	0
c57201_g1	0.98	0.88	0.57	0.55	0.77	0.62	0.97	1.06	0.65	0	0	0	0	0	0	0	0	0
c57355_g1	1.14	2.03	1.24	0.9	1.08	0.91	1.13	1.49	1.28	0	0	0	0.06	0	0	0	0	0
c5738_g1	24.49	33.42	25.05	19.42	21.93	15.8	5.2	11.63	6.35	14.67	13.13	11.7	5.6	10.81	10.48	0.31	0.13	0.7
c57450_g1	0.88	0.98	0.26	0.99	2.02	0.91	1.03	1.17	1.21	0	0	0	0	0	0	0	0	0
c61140_g1	1.62	2.83	1.38	0.99	1.11	1.08	0.97	1.43	1.22	0	0	0	0	0	0	0	0	0
c61530_g1	4.95	5.37	4.49	7.11	7.13	4.22	7.98	12.06	12.79	0	0	0	0	0	0	0	0	0
c61591_g1	4.24	3.61	3.1	6.79	4.36	4.24	3.33	2.94	4.05	0	0	0	0	0	0	0	0	0
c6253_g1	3.9	6.07	3.65	3.89	4.08	4.97	3.6	5.05	2.72	0	0.3	0	0	0	0	0	0	0
c62918_g1	0.81	0.44	0.52	3.37	3.43	1.95	0.6	1.16	1.71	0	0	0	0	0	0	0	0	0
c65341_g1	9.21	17.53	11.75	3.14	2.78	3.11	1.66	3.02	2.13	3.61	9.96	6.65	7.07	7.45	9.29	0.51	0	0.3
c68276_g1	4.17	3	2.26	3.4	2.88	2.81	3.56	2.91	2.86	0	0	0	0	0	0	0	0	0
c7439_g1	0.29	0	0	0	0	0.27	0	0	0.46	23.63	25.48	18.86	15.15	12.06	16.43	11.45	23.81	15.26
c7481_g1	3.93	6.78	5.7	2.6	3.12	4.37	4.19	2.52	2.32	0	0	0	0	0	0	0	0.16	0
c7656_g2	0	0	0	0	0	0	0	0	0	1.43	0.98	0.7	0.52	0.82	1.1	0.61	2.01	0.96
c7952_g1	7.35	14.25	14.21	6.4	11.12	8.96	6.79	7.62	6.43	0.13	0	0	0	0	0	0.13	0	0
c7983_g1	2.43	3.2	2.69	2.08	3.23	2.67	1.93	1.64	1.8	1.08	0.98	1.11	0.62	1.41	0.96	0.45	0	0.42
c8208_g1	4.56	5.32	6.91	7.36	4.44	9.94	7.41	4.95	4.47	0	0	0	0	0	0	0	0	0
c9102_g1	0.46	0.89	0.67	0.9	1.47	1.64	0.48	0.83	0.26	0	0	0	0	0	0	0	0	0
c9581_g1	0	0	0	0	0	0	0	0	0	1.93	2.42	1.75	1.5	0.95	0.56	1.82	4.39	1.66
c9617_g1	2.15	3.04	2.78	1.36	3.9	2.45	1.4	0.77	2.36	0	0	0	0	0	0	0	0	0
