# Supplementary material for: Mutant Transcriptome Sequencing Provides Insights into Pod Development in Peanut (Arachis hypogaea L.)
Source: Front Plant Sci. 2017 Nov 9;8:1900. doi: 10.3389/fpls.2017.01900 (PMC5684126; doi:10.3389/fpls.2017.01900)
Supplement: Table S7 — Expression and annotation of the DEGs involved in the lignin synthesis pathway. [file Table7.XLS]

## Sheet: lignin 
Phenylpropanoid biosynthesis-ko00940
Annotation
DAF20
Genes	KO Description													KO Name
c32472_g1	peroxidase													E1.11.1.7
c36138_g2	cinnamyl-alcohol dehydrogenase													E1.1.1.195
c33063_g3	peroxidase													E1.11.1.7
c40756_g2	4-coumarate--CoA ligase													4CL
c41353_g1	beta-glucosidase													E3.2.1.21
c28955_g1	peroxidase													E1.11.1.7
c38797_g1	cinnamoyl-CoA reductase													CCR
c24224_g1	beta-glucosidase													E3.2.1.21
c36916_g5	peroxidase													E1.11.1.7
c33287_g1	peroxidase													E1.11.1.7
c37908_g1	caffeoyl-CoA O-methyltransferase													E2.1.1.104
c25992_g2	beta-glucosidase													bglX
c33609_g1	peroxidase													E1.11.1.7
c31116_g1	peroxidase													E1.11.1.7
c39752_g1	coniferyl-aldehyde dehydrogenase													REF1
c40244_g2	4-coumarate--CoA ligase													4CL
c31876_g2	peroxidase													E1.11.1.7
c34858_g1	coumaroylquinate(coumaroylshikimate) 3'-monooxygenase													CYP98A3, C3'H
c17272_g1	peroxidase													E1.11.1.7
c30517_g1	caffeoylshikimate esterase													CSE
c31111_g1	peroxidase													E1.11.1.7
c36441_g3	4-coumarate--CoA ligase													4CL
c43584_g1	peroxidase													E1.11.1.7
c41487_g1	shikimate O-hydroxycinnamoyltransferase													E2.3.1.133, HCT
c38279_g1	phenylalanine ammonia-lyase													E4.3.1.24, PAL
c34207_g2	peroxiredoxin 6, 1-Cys peroxiredoxin													PRDX6
c28611_g1	peroxidase													E1.11.1.7
c31967_g1	peroxidase													E1.11.1.7
c36730_g2	shikimate O-hydroxycinnamoyltransferase													E2.3.1.133, HCT
c32765_g3	beta-glucosidase													E3.2.1.21
c34967_g1	beta-glucosidase													E3.2.1.21
c37576_g1	peroxidase													E1.11.1.7
c37576_g2	peroxidase													E1.11.1.7
c34132_g1	caffeic acid 3-O-methyltransferase													E2.1.1.68, COMT
c41045_g1	caffeoyl-CoA O-methyltransferase													E2.1.1.104,CCoMT
c43626_g4	peroxidase													E1.11.1.7
c27631_g1	serine carboxypeptidase-like 19													SCPL19, SNG2
c33906_g1	4-coumarate--CoA ligase													4CL
c26901_g1	cinnamyl-alcohol dehydrogenase													E1.1.1.195
DAF40
Genes	KO Description													KO Name
c40244_g2	4-coumarate--CoA ligase													4CL
c30619_g1	cinnamoyl-CoA reductase													CCR
c42592_g1	shikimate O-hydroxycinnamoyltransferase													E2.3.1.133, HCT
c33785_g1	trans-cinnamate 4-monooxygenase													CYP73A
c36916_g1	peroxidase													E1.11.1.7
c41353_g1	beta-glucosidase													E3.2.1.21
c41767_g3	coniferyl-aldehyde dehydrogenase													REF1, CAD
c32472_g1	peroxidase													E1.11.1.7
c36605_g1	beta-glucosidase													E3.2.1.21
c34110_g2	peroxidase													E1.11.1.7
c26901_g1	cinnamyl-alcohol dehydrogenase													E1.1.1.195
c40244_g1	4-coumarate--CoA ligase													4CL
c43584_g1	peroxidase													E1.11.1.7
c44048_g5	beta-glucosidase													bglX
c35120_g1	peroxidase													E1.11.1.7
c43626_g4	peroxidase													E1.11.1.7
c43626_g2	peroxidase													E1.11.1.7
c31848_g4	peroxidase													E1.11.1.7
c16910_g2	peroxidase													E1.11.1.7
c24224_g1	beta-glucosidase													E3.2.1.21
DAF60
Genes	KO Description													KO Name
c14787_g1	cinnamyl-alcohol dehydrogenase													E1.1.1.195, CAD
c42592_g1	shikimate O-hydroxycinnamoyltransferase													E2.3.1.133, HCT
c33063_g3	peroxidase													E1.11.1.7
c36963_g1	beta-glucosidase													bglX
c35590_g1	peroxidase													E1.11.1.7
c27257_g1	ferulate-5-hydroxylase													CYP84A, F5H
c41353_g1	beta-glucosidase													E3.2.1.21
c33459_g1	cinnamyl-alcohol dehydrogenase													E1.1.1.195, CAD
c24224_g1	beta-glucosidase													E3.2.1.21
c36916_g5	peroxidase													E1.11.1.7
c36916_g2	peroxidase													E1.11.1.7
c34110_g2	peroxidase													E1.11.1.7
c20191_g1	shikimate O-hydroxycinnamoyltransferase													E2.3.1.133, HCT
c39076_g1	peroxidase													E1.11.1.7
c31116_g1	peroxidase													E1.11.1.7
c33572_g2	peroxidase													E1.11.1.7
c33433_g1	beta-glucosidase													E3.2.1.21
c27250_g1	peroxidase													E1.11.1.7
c26532_g1	caffeoyl-CoA O-methyltransferase													E2.1.1.104, CAD
c31111_g1	peroxidase													E1.11.1.7
c36283_g1	beta-glucosidase													E3.2.1.21
c26901_g1	cinnamyl-alcohol dehydrogenase													E1.1.1.195, CAD
c40787_g3	beta-glucosidase													E3.2.1.21
c35295_g1	shikimate O-hydroxycinnamoyltransferase													E2.3.1.133, HCT
c36730_g2	shikimate O-hydroxycinnamoyltransferase													E2.3.1.133, HCT
c38747_g1	beta-glucosidase													bglB
c38847_g1	beta-glucosidase													bglB
c37654_g1	peroxidase													E1.11.1.7
c36605_g1	beta-glucosidase													E3.2.1.21
c37576_g1	peroxidase													E1.11.1.7
c36948_g1	beta-glucosidase													E3.2.1.21
c31848_g1	peroxidase													E1.11.1.7
c31848_g2	peroxidase													E1.11.1.7
c38034_g2	peroxidase													E1.11.1.7
c40174_g1	beta-glucosidase													bglX
Expression
DAF20
Gene ID	1	2	3	4	5	6	7	8	9	10	11	12	13	14	15	16	17	18
c32472_g1	0.14	2.34	0.75	0.08	0.29	0.18	0.19	0.22	0.2	3.2	5.2	3.01	2.29	1.63	1.92	0.68	1.59	0.37
c36138_g2	533.46	556.91	416.15	411.23	370.58	304.97	304.77	381.09	320.7	203.18	197.44	195.85	439.15	329.68	442.63	362.24	37.77	321.03
c33063_g3	2.64	4.67	5.22	1.08	1.49	1.07	1.03	1.25	0.76	12.22	22.33	14.87	0.6	3.64	2.62	0.05	0	0.1
c40756_g2	48.33	28.1	41.03	36.03	27.04	57.09	24.76	26.67	19.45	9.37	13.06	9.59	64.22	44.91	51.81	94.77	6.95	71.05
c41353_g1	10.21	12.95	12.47	6.29	6.51	6.2	2.57	3.18	4.55	5.85	5.41	7.81	2.48	3.52	2.45	1.19	0.11	1.31
c28955_g1	1.18	3.83	2.38	0.21	0.86	0.9	0.66	0.29	0.3	0.64	1.2	1.49	0.48	0.94	1.19	0	0	0.29
c38797_g1	39.57	38.36	38.56	29.03	28.17	36.21	29.58	36.07	29.38	13.64	23.21	17.12	37.85	31.26	34.56	49.49	6.91	41.01
c24224_g1	12.96	21.94	16.8	5.8	10.02	7.83	3.47	4.54	4.16	7.22	7.38	7.91	2.72	3.5	3.09	1.79	0	0.75
c36916_g5	18.68	4.17	6.39	13.47	12.16	7.21	1.34	4.03	3.67	0.08	0.16	0.08	9.45	7.13	9.28	0.18	0	0.47
c33287_g1	0.2	1.33	1.06	0.04	0.21	0.22	0.18	0.13	0.08	9.48	29.57	17.43	0.51	4.87	4.79	0.17	0.04	0.04
c37908_g1	512.42	530.8	464.16	441.35	430.9	401.01	369.48	385.21	347.26	245.21	290.75	249.81	462.62	404.11	482.84	510.86	154.44	458.15
c25992_g2	0.35	0.56	0.62	0.24	0.14	0.5	0.24	0.6	0.27	3.25	2.49	2.62	0.84	0.67	0.73	0.14	0.09	0.13
c33609_g1	29.64	40.69	42.56	32.53	40.67	35.76	41.06	41.96	43.02	87.42	84.53	90.94	37.28	35.9	46.06	31.66	72.03	43.27
c31116_g1	4.26	6.41	4.6	1.77	4.86	4.34	0.86	1.46	1.63	2.22	5.34	2.56	1.61	3.55	2.62	0.12	0.04	0.24
c39752_g1	19.65	20.31	17.11	21.65	20.34	19.92	26.25	25.69	25.75	8.03	12.82	10.05	19.8	17.78	21.22	28.44	12.91	23.26
c40244_g2	12.08	16.05	15.1	11.18	11.22	12.85	7.34	8.94	8.48	8.07	15.35	10.24	6.62	6.14	7.33	5.97	3.15	6.6
c31876_g2	8.96	13.64	10.17	20.64	15.47	11.48	15.45	25.73	16.75	3.64	8.16	7.66	10.34	11.73	11.18	10.38	0	13.66
c34858_g1	32.17	29.83	30.22	28.7	28.26	27.2	27.94	29.8	26.15	11.39	21.43	13.78	33.55	25.21	31.13	48.17	10.42	39.86
c17272_g1	0.37	4.19	2.24	0.05	0.37	0.19	0.23	0.16	0.1	6.8	9.61	9.03	0.12	0.52	0.81	0.37	1.57	0.85
c30517_g1	28.69	30.21	28.76	18.04	19.62	22.96	17.21	21.55	15.79	17.99	22.2	19.73	32.68	26.06	33.15	23.17	3.61	19.9
c31111_g1	26.74	47.48	32.44	11.55	19.96	12.86	5.06	9.62	6.55	23.48	34.55	24.75	22.77	26.98	31.28	2.38	0.05	2.44
c36441_g3	8.27	7.46	8.47	10.51	12.44	13.94	11.97	14.09	13.35	3.57	5.47	3.76	12.03	11.66	11.23	10.15	4.35	8.96
c43584_g1	0.49	4.22	1.99	0	0	0	0	0	0.22	28.61	72.98	45.34	1.83	6.3	6.13	0	0.99	0.24
c41487_g1	44.62	38.57	35.9	47.81	36.37	42.8	38.91	48.99	33.18	13.16	19.27	15.5	32.24	28.88	30.4	85.39	3.63	78.88
c38279_g1	33.69	25.85	23.15	39.38	25.23	31.75	25.66	26.67	20.15	4.83	6.59	4.95	57.55	28.95	49.12	85.92	0.47	71.14
c34207_g2	990.13	733.77	815.68	1453.25	1533.72	1328.02	1533.91	1661.4	1752.55	494.81	446.85	416.62	1252.99	926.01	1032.57	1162	619.41	995.65
c28611_g1	0.68	1.6	1.16	0.07	0.3	0.13	0.13	0.53	0.28	4.87	3.57	4.22	0.08	0.59	1.24	0	0	0
c31967_g1	0.07	0.93	0.61	0.07	0.22	0.13	0	0	0	2.63	5.89	4.31	0	0.22	0.23	0	0	0
c36730_g2	11.53	8.86	8.95	13.63	10.74	8.46	9.69	10.92	9.61	6.26	5.44	5.63	6.94	6.37	7.32	5.67	3.35	5.53
c32765_g3	4.64	6.38	6.46	1.58	3.29	4.53	3.93	3.65	4.39	21.62	12.66	15.34	4.84	6.84	8.56	2.78	6.69	4.53
c34967_g1	7.48	10.41	9.24	6.08	7.05	6.64	6.31	4.94	5.68	5.7	5.18	4.99	7.95	13.41	11.48	7.63	13.54	11.24
c37576_g1	11.63	27.34	21.49	5.55	7.97	5.92	6.66	6.54	5.86	7.54	14.89	9.82	5.54	8.42	7.65	3.28	2.51	3.69
c37576_g2	2.69	8.03	5.36	0.59	0.73	0.82	0.11	0.71	0.31	0.56	1.49	0.54	0	0.55	0.23	0	0	0
c34132_g1	240.59	394.51	311.98	122.32	136.73	173.63	102.34	124.06	92.57	93.73	151.82	114.17	264.63	227.07	266.25	109.67	1.56	90.56
c41045_g1	19.46	29.44	16.85	6.07	11.73	8.25	8.75	8.26	14.66	57.79	45.29	58.84	12.44	10.96	19.54	4.09	11.98	8.22
c43626_g4	1.22	4.87	3.35	0.28	0.21	0.51	0.31	0.07	0.27	28.07	36.1	29.47	2.59	8.87	7.79	0.07	5.39	0.44
c27631_g1	6.4	14.32	11.24	3.8	7.53	8	4.31	6.25	6.95	27.03	37.65	28.01	4.71	8.04	8.47	2.93	6.55	3.82
c33906_g1	0.03	0.12	0.03	0	0.03	0.03	0	0	0	1.8	4.77	3.3	0	0.26	0.06	0	0	0
c26901_g1	79.6	136.43	96.35	62.36	80.03	61.83	40.47	48.47	40.18	60.79	70.08	63.08	28.21	39.13	43.31	12.05	0.77	9.14
DAF40
Gene ID	1	2	3	4	5	6	7	8	9	10	11	12	13	14	15	16	17	18
c40244_g2	12.08	16.05	15.1	11.18	11.22	12.85	7.34	8.94	8.48	8.07	15.35	10.24	6.62	6.14	7.33	5.97	3.15	6.6
c30619_g1	1.24	2.61	1.63	0.06	0.36	0.42	0.94	0.7	0.73	1.93	1.93	1.44	0.99	1.93	2.08	0.19	0.57	0.19
c42592_g1	16.5	22.7	18.23	17.67	19.55	18.49	16.46	18.81	13.46	17.72	35.97	18.68	10.47	11.72	13.38	8.82	2.52	7.06
c33785_g1	9.41	0.54	5.08	0.52	1.37	1	0.75	0.64	0.71	3.33	2.85	2.67	0.18	0.2	0.29	0	11.12	7.01
c36916_g1	8.67	28.13	18.34	4.73	8.57	8.11	7.11	6.79	8.72	32.91	32.05	35.4	16.8	38.4	34.31	4.84	15.85	9.41
c41353_g1	10.21	12.95	12.47	6.29	6.51	6.2	2.57	3.18	4.55	5.85	5.41	7.81	2.48	3.52	2.45	1.19	0.11	1.31
c41767_g3	11.44	27.19	19.65	17.35	21.47	18.83	19.61	19.93	21.16	10.35	19.22	13.42	5.01	9.14	10.63	20.15	21.01	24.16
c32472_g1	0.14	2.34	0.75	0.08	0.29	0.18	0.19	0.22	0.2	3.2	5.2	3.01	2.29	1.63	1.92	0.68	1.59	0.37
c36605_g1	10.3	17.45	16.82	6.47	8.86	9.31	6.46	6.07	5.48	11.7	28.65	16.73	4.27	6.92	6.37	1.77	2.66	1.79
c34110_g2	12.44	9.68	9.27	8.22	13.48	12.56	9.83	7.94	8.28	5.54	7.27	4.83	5.51	8.31	8.4	3.95	0.05	3.43
c26901_g1	79.6	136.43	96.35	62.36	80.03	61.83	40.47	48.47	40.18	60.79	70.08	63.08	28.21	39.13	43.31	12.05	0.77	9.14
c40244_g1	4.03	7.32	6.98	1.76	2.05	3.32	1.25	2.86	1.42	27.59	11.23	21.56	6.16	10.22	9.23	1.22	0.22	1.28
c43584_g1	0.49	4.22	1.99	0	0	0	0	0	0.22	28.61	72.98	45.34	1.83	6.3	6.13	0	0.99	0.24
c44048_g5	4.86	8.14	6.59	2.37	2.49	3.96	1.63	1.96	1.47	10.21	8.84	9.45	6.27	6.35	8.33	1.35	599	105.73
c35120_g1	2.23	11.15	6.43	0.91	1.82	1.77	1.89	2.29	1.15	7.27	5.59	8.19	6.32	6.52	6.12	1.18	0	1.99
c43626_g4	1.22	4.87	3.35	0.28	0.21	0.51	0.31	0.07	0.27	28.07	36.1	29.47	2.59	8.87	7.79	0.07	5.39	0.44
c43626_g2	3.04	24.55	17.38	0.65	1.03	1.31	1.12	1.08	1.02	17.73	27.61	21.9	10.86	50.52	37.65	0.69	0.36	0.46
c31848_g4	36.31	39.16	38.31	11.96	16.12	16.24	16.24	20.24	13.12	43.1	35.5	47.78	7.7	10.36	8.35	12.33	2.53	10.91
c16910_g2	2.11	13.26	6.73	0.2	0.6	0.54	0.09	0.51	0.19	13	12.6	10.81	2.3	4.83	4.93	0.1	0	0
c24224_g1	12.96	21.94	16.8	5.8	10.02	7.83	3.47	4.54	4.16	7.22	7.38	7.91	2.72	3.5	3.09	1.79	0	0.75
DAF60
Gene ID	1	2	3	4	5	6	7	8	9	10	11	12	13	14	15	16	17	18
c14787_g1	34.86	94.46	79.02	3.16	10.37	11.12	2.84	3.15	2.56	31.71	50.25	40.24	7.17	14.71	13.18	0.19	0.18	0.1
c42592_g1	16.5	22.7	18.23	17.67	19.55	18.49	16.46	18.81	13.46	17.72	35.97	18.68	10.47	11.72	13.38	8.82	2.52	7.06
c33063_g3	2.64	4.67	5.22	1.08	1.49	1.07	1.03	1.25	0.76	12.22	22.33	14.87	0.6	3.64	2.62	0.05	0	0.1
c36963_g1	5.44	12.98	9.64	2.33	7.42	5.28	1.51	3.21	1.43	11.89	23.98	15.33	2.98	4.65	5.28	0.29	0.24	0.13
c35590_g1	14.15	32.48	21.13	2.03	15.16	11.05	6.91	12.34	7.68	43.13	51.63	40.25	2.53	7.2	8.2	0.37	1.75	1.29
c27257_g1	2.39	6.14	4.24	0.51	1.97	1.35	0.35	0.65	0.61	2.38	3.41	3.6	0.41	0.53	0.84	0.1	0	0.14
c41353_g1	10.21	12.95	12.47	6.29	6.51	6.2	2.57	3.18	4.55	5.85	5.41	7.81	2.48	3.52	2.45	1.19	0.11	1.31
c33459_g1	4.99	13.64	9.75	4.14	6.04	6.7	3.05	4.13	3.16	13.98	16.4	16.09	2.73	4.95	4.68	0.82	0.6	0.7
c24224_g1	12.96	21.94	16.8	5.8	10.02	7.83	3.47	4.54	4.16	7.22	7.38	7.91	2.72	3.5	3.09	1.79	0	0.75
c36916_g5	18.68	4.17	6.39	13.47	12.16	7.21	1.34	4.03	3.67	0.08	0.16	0.08	9.45	7.13	9.28	0.18	0	0.47
c36916_g2	5.03	11.73	10.57	1.59	4.05	1.11	1.04	3.22	1.64	27.78	46.79	30.88	1.75	2.27	3.58	0	0	0.56
c34110_g2	12.44	9.68	9.27	8.22	13.48	12.56	9.83	7.94	8.28	5.54	7.27	4.83	5.51	8.31	8.4	3.95	0.05	3.43
c20191_g1	2.02	2.5	2.96	0.24	0.89	0.85	0.58	0.92	0.5	5.77	7.86	4.83	0.46	1.8	2.04	0.08	0	0.07
c39076_g1	1546.9	2664.6	2241.35	1475.96	1196.01	1450.24	851.1	1177.93	833.91	2597.55	2359.56	2556.08	1732.2	2017.65	2010.85	327.19	62.62	279.52
c31116_g1	4.26	6.41	4.6	1.77	4.86	4.34	0.86	1.46	1.63	2.22	5.34	2.56	1.61	3.55	2.62	0.12	0.04	0.24
c33572_g2	9.02	15.96	12.01	5.62	7.13	7.89	4.7	6.04	4.05	19.87	30.15	26.01	9.54	9.8	11.31	2.82	0.35	2.66
c33433_g1	8.85	14.22	11.37	6.09	7.07	8.58	7.3	8.15	7.21	13.81	24.4	16.81	5.5	10.53	8.33	2.61	2.99	3.17
c27250_g1	17.29	43.16	33.34	10.22	16.66	13.21	2.01	6.44	2.91	54.68	87.82	64.82	6.87	25.14	20.63	0.1	0.14	0.05
c26532_g1	0.13	0.76	1.07	0	0.26	0.53	0.57	0.33	0.74	0.07	0.47	0.26	0.07	0.06	0.27	0	0.13	0
c31111_g1	26.74	47.48	32.44	11.55	19.96	12.86	5.06	9.62	6.55	23.48	34.55	24.75	22.77	26.98	31.28	2.38	0.05	2.44
c36283_g1	11.46	49.79	31.73	2.49	10.28	9.56	3.29	6.95	5.24	56.4	111.99	69.13	6.27	21.05	18.02	0.68	0.04	0.64
c26901_g1	79.6	136.43	96.35	62.36	80.03	61.83	40.47	48.47	40.18	60.79	70.08	63.08	28.21	39.13	43.31	12.05	0.77	9.14
c40787_g3	16.23	30.63	21.46	12.26	31.34	20.5	61.67	67.79	67.06	13.82	34.52	14.22	20.48	11.12	18.4	16.98	3.04	11.3
c35295_g1	9.2	13.43	14.15	7.47	10.02	9.14	8.51	12.05	9.44	7.5	17.11	10.47	8.32	9.25	8.57	5.9	0.29	4.47
c36730_g2	11.53	8.86	8.95	13.63	10.74	8.46	9.69	10.92	9.61	6.26	5.44	5.63	6.94	6.37	7.32	5.67	3.35	5.53
c38747_g1	1.82	2.63	1.95	0.97	2.31	2.18	9.77	2.77	1.85	2.54	3.46	1.65	2.54	1.45	1.95	1.03	0.1	0.46
c38847_g1	7.47	20.44	12.95	1.49	5.16	5.73	1.82	1.82	2.73	22.5	31.47	23.01	1.69	8.16	8.92	0.23	0.15	1.14
c37654_g1	6.64	5.12	4.57	5.19	6.36	3.75	2.79	5.79	3.07	4.74	6.21	4.43	2.06	4.44	3.91	1.38	0	1.73
c36605_g1	10.3	17.45	16.82	6.47	8.86	9.31	6.46	6.07	5.48	11.7	28.65	16.73	4.27	6.92	6.37	1.77	2.66	1.79
c37576_g1	11.63	27.34	21.49	5.55	7.97	5.92	6.66	6.54	5.86	7.54	14.89	9.82	5.54	8.42	7.65	3.28	2.51	3.69
c36948_g1	4.36	22.71	14.07	1.35	2.55	3.04	1.99	1.29	1.22	10.72	16.33	12.49	1.81	6.92	5.21	0.77	0.3	0.68
c31848_g1	1.48	6.93	4.22	0.3	1.33	1.31	0.97	0.71	1.09	5.82	17.42	6.64	0.39	1.43	1.34	0	0.04	0.05
c31848_g2	4.17	31.85	17.06	0.05	1.66	0.87	1.3	2.2	1.36	19.48	34.37	17.26	0.17	3.52	3.62	0.26	0.3	0.11
c38034_g2	19.14	20.18	22.24	19.55	22.71	24.4	12.57	14.42	13.23	11.5	28.02	19.26	18.22	24.18	20.21	4.06	0.5	4.05
c40174_g1	35.47	71.14	52.11	13.86	21.68	19.89	19.65	20.68	17.68	43.99	49.08	51.85	19.95	31.81	31.6	11.89	1.6	10.57
1:pw DAF20_1(FPRK) 2:pw DAF20_2 3:pw DAF20_3 4:pw DAF40_1 5:pw DAF40_2 6:pw DAF40_3 7:pw DAF20_1 8:pw DAF20_2 9:pw DAF20_3 10:WT DAF20_1 11:WT DAF20_2 12:WT DAF20_3 13:WT DAF40_1 14:WT DAF40_2 15:WT DAF40_3 16:WT DAF60_1 17:WT DAF60_2 18:WT DAF60_3
