# Supplementary material for: Mutant Transcriptome Sequencing Provides Insights into Pod Development in Peanut (Arachis hypogaea L.)
Source: Front Plant Sci. 2017 Nov 9;8:1900. doi: 10.3389/fpls.2017.01900 (PMC5684126; doi:10.3389/fpls.2017.01900)
Supplement: Table S8 — Expression of peroxidase and laccase encoding genes. [file Table8.XLS]

## Sheet: Annotation of the peroxidases
Genes	Gene Length	NR GI	NR ID	NR Score	NR Evalue	NR Description	NT GI	NT ID	NT Score	NT Evalue	NT Description	KO ID	KO Name	KO Description	Http Link	Swissprot ID	Swissprot Score	Swissprot Evalue	Swissprot Description	PFAM ID	PFAM description	Gene Ontology Biological Pathway	BP Description	Gene Ontology Molecular Function	MF Description	Gene Ontology Cellular Component	CC Description	KOG ID	KOG Description
c34324_g1	1156	357453491	XP_003597023.1	401	1.25892e-43	Peroxidase [Medicago truncatula]	--	--	--	--	--	K00430	E1.11.1.7	peroxidase	http://www.genome.jp/dbget-bin/www_bget?ko:K00430	O23044	333	3.62696e-38	Peroxidase 3 OS=Arabidopsis thaliana GN=PER3 PE=2 SV=1	PF00141	Peroxidase	GO:0055114//GO:0006979//GO:0006804	oxidation-reduction process//response to oxidative stress//peroxidase reaction	GO:0020037//GO:0004601//GO:0046872	heme binding//peroxidase activity//metal ion binding	--	--	--	--
c31848_g1	1512	363814583	NP_001242766.1	1269	1.91505e-169	uncharacterized protein LOC100804829 precursor [Glycine max] >gi|255645056|gb|ACU23027.1| unknown [Glycine max]	535763	L36111.1	584	0	Stylosanthes humilis peroxidase mRNA	K00430	E1.11.1.7	peroxidase	http://www.genome.jp/dbget-bin/www_bget?ko:K00430	Q9LEH3	869	5.70186e-111	Peroxidase 15 OS=Ipomoea batatas GN=pod PE=1 SV=1	PF00141	Peroxidase	GO:0006979//GO:0006804//GO:0055114	response to oxidative stress//peroxidase reaction//oxidation-reduction process	GO:0046872//GO:0004601//GO:0020037	metal ion binding//peroxidase activity//heme binding	--	--	--	--
c33140_g1	2713	593129862	XP_007131704.1	1087	1.06467e-137	hypothetical protein PHAVU_011G035000g [Phaseolus vulgaris] >gi|561004704|gb|ESW03698.1| hypothetical protein PHAVU_011G035000g [Phaseolus vulgaris]	593129861	XM_007131642.1	400	0	Phaseolus vulgaris hypothetical protein (PHAVU_011G035000g) mRNA, complete cds	K00434	E1.11.1.11	L-ascorbate peroxidase	http://www.genome.jp/dbget-bin/www_bget?ko:K00434	Q42564	986	2.87818e-124	L-ascorbate peroxidase 3, peroxisomal OS=Arabidopsis thaliana GN=APX3 PE=1 SV=1	PF00141//PF02309	Peroxidase//AUX/IAA family	GO:0006355//GO:0006804//GO:0006979//GO:0055114	regulation of transcription, DNA-templated//peroxidase reaction//response to oxidative stress//oxidation-reduction process	GO:0004601//GO:0020037	peroxidase activity//heme binding	GO:0005634	nucleus	--	--
c31848_g3	594	593693946	XP_007147494.1	626	3.49825e-77	hypothetical protein PHAVU_006G129200g [Phaseolus vulgaris] >gi|561020717|gb|ESW19488.1| hypothetical protein PHAVU_006G129200g [Phaseolus vulgaris]	697102843	XM_009605050.1	38	1.56127e-08	PREDICTED: Nicotiana tomentosiformis lignin-forming anionic peroxidase-like (LOC104098335), mRNA	K00430	E1.11.1.7	peroxidase	http://www.genome.jp/dbget-bin/www_bget?ko:K00430	Q96512	511	1.44158e-61	Peroxidase 9 OS=Arabidopsis thaliana GN=PER9 PE=1 SV=1	PF00141	Peroxidase	GO:0006804//GO:0006979//GO:0055114	peroxidase reaction//response to oxidative stress//oxidation-reduction process	GO:0004601//GO:0020037	peroxidase activity//heme binding	--	--	--	--
c36916_g1	2069	593789668	XP_007157873.1	946	4.66895e-120	hypothetical protein PHAVU_002G105300g [Phaseolus vulgaris] >gi|593789670|ref|XP_007157874.1| hypothetical protein PHAVU_002G105300g [Phaseolus vulgaris] >gi|561031288|gb|ESW29867.1| hypothetical protein PHAVU_002G105300g [Phaseolus vulgaris] >gi|561031289|gb|ESW29868.1| hypothetical protein PHAVU_002G105300g [Phaseolus vulgaris]	571435640	XM_006573475.1	375	0	PREDICTED: Glycine max methyltransferase-like protein 23-like (LOC100802849), transcript variant X1, mRNA	K00430	E1.11.1.7	peroxidase	http://www.genome.jp/dbget-bin/www_bget?ko:K00430	Q43872	724	2.11138e-87	Peroxidase 64 OS=Arabidopsis thaliana GN=PER64 PE=1 SV=1	PF00141//PF11654//PF05175	Peroxidase//Protein of unknown function (DUF2665)//Methyltransferase small domain	GO:0006979//GO:0006804//GO:0055114//GO:0009306	response to oxidative stress//peroxidase reaction//oxidation-reduction process//protein secretion	GO:0008168//GO:0004601//GO:0020037	methyltransferase activity//peroxidase activity//heme binding	--	--	KOG2793	Putative N2,N2-dimethylguanosine tRNA methyltransferase
c40828_g4	885	356576113	XP_003556178.1	1070	4.72349e-143	PREDICTED: lignin-forming anionic peroxidase-like [Glycine max]	502144482	XM_004505657.1	334	6.74212e-173	PREDICTED: Cicer arietinum lignin-forming anionic peroxidase-like (LOC101500247), mRNA	K00430	E1.11.1.7	peroxidase	http://www.genome.jp/dbget-bin/www_bget?ko:K00430	Q02200	895	3.90614e-118	Lignin-forming anionic peroxidase OS=Nicotiana sylvestris PE=2 SV=1	PF00141	Peroxidase	GO:0055114//GO:0006979//GO:0006804	oxidation-reduction process//response to oxidative stress//peroxidase reaction	GO:0020037//GO:0004601//GO:0046872	heme binding//peroxidase activity//metal ion binding	--	--	--	--
c18811_g1	599	590654033	XP_007033589.1	661	7.60989e-83	Peroxidase superfamily protein [Theobroma cacao] >gi|508712618|gb|EOY04515.1| Peroxidase superfamily protein [Theobroma cacao]	502104431	XM_004492481.1	164	1.42665e-78	PREDICTED: Cicer arietinum cationic peroxidase 1-like (LOC101490245), mRNA	K00430	E1.11.1.7	peroxidase	http://www.genome.jp/dbget-bin/www_bget?ko:K00430	P22195	649	1.44535e-82	Cationic peroxidase 1 OS=Arachis hypogaea GN=PNC1 PE=1 SV=2	PF00141	Peroxidase	GO:0006979//GO:0006804//GO:0055114	response to oxidative stress//peroxidase reaction//oxidation-reduction process	GO:0004601//GO:0020037	peroxidase activity//heme binding	--	--	--	--
c9194_g1	1046	593510641	XP_007142068.1	1022	6.51367e-135	hypothetical protein PHAVU_008G249800g [Phaseolus vulgaris] >gi|561015201|gb|ESW14062.1| hypothetical protein PHAVU_008G249800g [Phaseolus vulgaris]	593510640	XM_007142006.1	142	4.32772e-66	Phaseolus vulgaris hypothetical protein (PHAVU_008G249800g) mRNA, complete cds	K00430	E1.11.1.7	peroxidase	http://www.genome.jp/dbget-bin/www_bget?ko:K00430	A7NY33	815	3.14005e-105	Peroxidase 4 OS=Vitis vinifera GN=GSVIVT00023967001 PE=1 SV=1	PF00141	Peroxidase	GO:0055114//GO:0006979//GO:0006804	oxidation-reduction process//response to oxidative stress//peroxidase reaction	GO:0020037//GO:0004601	heme binding//peroxidase activity	--	--	--	--
c33609_g1	1086	255647751	ACU24336.1	575	1.47284e-68	unknown [Glycine max]	255549388	XM_002515702.1	95	6.02907e-40	Ricinus communis Peroxidase 39 precursor, putative, mRNA	K00430	E1.11.1.7	peroxidase	http://www.genome.jp/dbget-bin/www_bget?ko:K00430	Q9SUT2	512	9.64355e-60	Peroxidase 39 OS=Arabidopsis thaliana GN=PER39 PE=1 SV=1	PF00141//PF00712	Peroxidase//DNA polymerase III beta subunit, N-terminal domain	GO:0006979//GO:0006804//GO:0006260//GO:0055114	response to oxidative stress//peroxidase reaction//DNA replication//oxidation-reduction process	GO:0008408//GO:0005488//GO:0020037//GO:0016491//GO:0003887//GO:0003677//GO:0004601	3'-5' exonuclease activity//binding//heme binding//oxidoreductase activity//DNA-directed DNA polymerase activity//DNA binding//peroxidase activity	GO:0042575//GO:0009360	DNA polymerase complex//DNA polymerase III complex	--	--
c18102_g2	915	657384208	AES95163.2	1041	3.99185e-139	L-ascorbate peroxidase [Medicago truncatula]	357483836	XM_003612157.1	284	4.35201e-145	Medicago truncatula Ascorbate peroxidase (MTR_5g022510) mRNA, complete cds	K00434	E1.11.1.11	L-ascorbate peroxidase	http://www.genome.jp/dbget-bin/www_bget?ko:K00434	Q42564	878	8.7179e-116	L-ascorbate peroxidase 3, peroxisomal OS=Arabidopsis thaliana GN=APX3 PE=1 SV=1	PF00141	Peroxidase	GO:0006979//GO:0006804//GO:0055114	response to oxidative stress//peroxidase reaction//oxidation-reduction process	GO:0004601//GO:0020037	peroxidase activity//heme binding	--	--	--	--
c33287_g1	1597	356554632	XP_003545648.1	779	9.16494e-133	PREDICTED: peroxidase 4 [Glycine max]	--	--	--	--	--	K00430	E1.11.1.7	peroxidase	http://www.genome.jp/dbget-bin/www_bget?ko:K00430	A7NY33	561	2.71523e-98	Peroxidase 4 OS=Vitis vinifera GN=GSVIVT00023967001 PE=1 SV=1	PF02389//PF00141	Cornifin (SPRR) family//Peroxidase	GO:0006804//GO:0018149//GO:0006979//GO:0055114	peroxidase reaction//peptide cross-linking//response to oxidative stress//oxidation-reduction process	GO:0004601//GO:0020037	peroxidase activity//heme binding	GO:0005737	cytoplasm	--	--
c43626_g2	969	255637810	ACU19226.1	298	6.0448e-28	unknown [Glycine max]	571435639	XM_003517110.2	123	1.45859e-55	PREDICTED: Glycine max peroxidase (SEPB1), mRNA	K00430	E1.11.1.7	peroxidase	http://www.genome.jp/dbget-bin/www_bget?ko:K00430	Q43872	282	2.8527e-27	Peroxidase 64 OS=Arabidopsis thaliana GN=PER64 PE=1 SV=1	PF00141//PF07886	Peroxidase//BA14K-like protein	GO:0055114//GO:0006979//GO:0006804//GO:0009405	oxidation-reduction process//response to oxidative stress//peroxidase reaction//pathogenesis	GO:0046872//GO:0020037//GO:0004601	metal ion binding//heme binding//peroxidase activity	--	--	--	--
c11192_g1	916	359806426	NP_001241243.1	987	2.9068e-130	uncharacterized protein LOC100816056 precursor [Glycine max] >gi|255639841|gb|ACU20213.1| unknown [Glycine max]	388510703	BT143624.1	50	5.23679e-15	Medicago truncatula clone JCVI-FLMt-3J20 unknown mRNA	K00430	E1.11.1.7	peroxidase	http://www.genome.jp/dbget-bin/www_bget?ko:K00430	Q9FLC0	727	1.65801e-92	Peroxidase 52 OS=Arabidopsis thaliana GN=PER52 PE=2 SV=1	PF00141	Peroxidase	GO:0006804//GO:0006979//GO:0055114	peroxidase reaction//response to oxidative stress//oxidation-reduction process	GO:0046872//GO:0004601//GO:0020037	metal ion binding//peroxidase activity//heme binding	--	--	--	--
c12863_g1	257	593693952	XP_007147497.1	244	3.87194e-23	hypothetical protein PHAVU_006G129500g [Phaseolus vulgaris] >gi|561020720|gb|ESW19491.1| hypothetical protein PHAVU_006G129500g [Phaseolus vulgaris]	13992525	AJ306689.1	83	6.04627e-34	Medicago sativa prx1A gene for peroxidase1A, exons 1-4	K00430	E1.11.1.7	peroxidase	http://www.genome.jp/dbget-bin/www_bget?ko:K00430	Q9LDA4	169	3.61519e-14	Peroxidase 38 OS=Arabidopsis thaliana GN=PER38 PE=3 SV=1	PF00141	Peroxidase	GO:0055114//GO:0006804//GO:0006979	oxidation-reduction process//peroxidase reaction//response to oxidative stress	GO:0020037//GO:0004601	heme binding//peroxidase activity	--	--	--	--
c28611_g1	939	356509058	XP_003523269.1	940	5.1991e-123	PREDICTED: peroxidase 52-like isoform 1 [Glycine max]	571451720	XM_003523221.2	251	9.88465e-127	PREDICTED: Glycine max peroxidase 52-like (LOC100803637), transcript variant 1, mRNA	K00430	E1.11.1.7	peroxidase	http://www.genome.jp/dbget-bin/www_bget?ko:K00430	Q9FLC0	831	4.338e-108	Peroxidase 52 OS=Arabidopsis thaliana GN=PER52 PE=2 SV=1	PF00141	Peroxidase	GO:0006979//GO:0006804//GO:0055114	response to oxidative stress//peroxidase reaction//oxidation-reduction process	GO:0046872//GO:0004601//GO:0020037	metal ion binding//peroxidase activity//heme binding	--	--	--	--
c18524_g1	667	502085769	XP_004488001.1	1015	7.62486e-136	PREDICTED: peroxidase 16-like [Cicer arietinum]	571476501	XM_003533675.2	328	1.08556e-169	PREDICTED: Glycine max peroxidase 16-like (LOC100808542), mRNA	K00430	E1.11.1.7	peroxidase	http://www.genome.jp/dbget-bin/www_bget?ko:K00430	Q96518	885	9.4293e-118	Peroxidase 16 OS=Arabidopsis thaliana GN=PER16 PE=1 SV=2	PF00141	Peroxidase	GO:0055114//GO:0006804//GO:0006979	oxidation-reduction process//peroxidase reaction//response to oxidative stress	GO:0020037//GO:0004601	heme binding//peroxidase activity	--	--	--	--
c38034_g2	1722	567876853	XP_006431016.1	1265	4.52942e-168	hypothetical protein CICLE_v10012179mg [Citrus clementina] >gi|557533073|gb|ESR44256.1| hypothetical protein CICLE_v10012179mg [Citrus clementina]	595938476	XM_007215605.1	317	3.7677e-163	Prunus persica hypothetical protein (PRUPE_ppa008577mg) mRNA, complete cds	K00430	E1.11.1.7	peroxidase	http://www.genome.jp/dbget-bin/www_bget?ko:K00430	Q9FL16	1080	9.09312e-142	Peroxidase 63 OS=Arabidopsis thaliana GN=PER63 PE=2 SV=1	PF00141	Peroxidase	GO:0006979//GO:0006804//GO:0055114	response to oxidative stress//peroxidase reaction//oxidation-reduction process	GO:0004601//GO:0020037	peroxidase activity//heme binding	--	--	--	--
c34110_g2	1211	571459130	XP_006581324.1	1334	0	PREDICTED: peroxidase 18-like [Glycine max]	571459129	XM_006581261.1	411	0	PREDICTED: Glycine max peroxidase 18-like (LOC102664900), mRNA	K00430	E1.11.1.7	peroxidase	http://www.genome.jp/dbget-bin/www_bget?ko:K00430	O81772	1106	3.66977e-148	Peroxidase 46 OS=Arabidopsis thaliana GN=PER46 PE=3 SV=1	PF02984//PF00141	Cyclin, C-terminal domain//Peroxidase	GO:0006979//GO:0006804//GO:0055114	response to oxidative stress//peroxidase reaction//oxidation-reduction process	GO:0004601//GO:0020037	peroxidase activity//heme binding	GO:0005634	nucleus	--	--
c36916_g5	923	593798594	XP_007162335.1	1146	3.387e-154	hypothetical protein PHAVU_001G143300g [Phaseolus vulgaris] >gi|561035799|gb|ESW34329.1| hypothetical protein PHAVU_001G143300g [Phaseolus vulgaris]	571557330	XM_003553384.2	347	4.17935e-180	PREDICTED: Glycine max peroxidase 15-like (LOC100810355), mRNA	K00430	E1.11.1.7	peroxidase	http://www.genome.jp/dbget-bin/www_bget?ko:K00430	Q9LEH3	964	3.45086e-128	Peroxidase 15 OS=Ipomoea batatas GN=pod PE=1 SV=1	PF00141	Peroxidase	GO:0055114//GO:0006979//GO:0006804	oxidation-reduction process//response to oxidative stress//peroxidase reaction	GO:0020037//GO:0004601	heme binding//peroxidase activity	--	--	--	--
c30976_g1	1011	1232069	AAB67737.1	1162	2.81838e-156	cationic peroxidase [Stylosanthes humilis]	535764	L36112.1	663	0	Stylosanthes humilis peroxidase mRNA	K00430	E1.11.1.7	peroxidase	http://www.genome.jp/dbget-bin/www_bget?ko:K00430	P22196	1015	2.14365e-135	Cationic peroxidase 2 OS=Arachis hypogaea GN=PNC2 PE=2 SV=1	PF00141	Peroxidase	GO:0055114//GO:0006979//GO:0006804	oxidation-reduction process//response to oxidative stress//peroxidase reaction	GO:0020037//GO:0004601//GO:0046872	heme binding//peroxidase activity//metal ion binding	--	--	--	--
c16812_g1	925	357482327	XP_003611449.1	254	4.32842e-22	Peroxidase [Medicago truncatula] >gi|355512784|gb|AES94407.1| anionic peroxidase swpb3 protein [Medicago truncatula]	--	--	--	--	--	K00430	E1.11.1.7	peroxidase	http://www.genome.jp/dbget-bin/www_bget?ko:K00430	Q9SLH7	211	5.68958e-18	Peroxidase 20 OS=Arabidopsis thaliana GN=PER20 PE=2 SV=1	PF00141	Peroxidase	GO:0055114//GO:0006979//GO:0006804	oxidation-reduction process//response to oxidative stress//peroxidase reaction	GO:0046872//GO:0020037//GO:0004601	metal ion binding//heme binding//peroxidase activity	--	--	--	--
c36916_g3	1145	6093671	P22195.2	1661	0	RecName: Full=Cationic peroxidase 1; AltName: Full=PNPC1; Flags: Precursor [Arachis hypogaea] >gi|1491776|gb|AAB06183.1| cationic peroxidase [Arachis hypogaea]	1491775	M37636.1	1089	0	Arachis hypogaea cationic peroxidase (PNC1) mRNA, complete cds	K00430	E1.11.1.7	peroxidase	http://www.genome.jp/dbget-bin/www_bget?ko:K00430	P22195	1661	0	Cationic peroxidase 1 OS=Arachis hypogaea GN=PNC1 PE=1 SV=2	PF00141	Peroxidase	GO:0006979//GO:0042744//GO:0006804//GO:0055114	response to oxidative stress//hydrogen peroxide catabolic process//peroxidase reaction//oxidation-reduction process	GO:0020037//GO:0046872//GO:0004601	heme binding//metal ion binding//peroxidase activity	GO:0005576	extracellular region	--	--
c40828_g1	2102	460405362	XP_004248145.1	248	4.5251e-19	PREDICTED: NAD(P)H dehydrogenase B1, mitochondrial-like [Solanum lycopersicum]	571533958	XM_003549229.2	83	5.54862e-33	PREDICTED: Glycine max plant intracellular Ras-group-related LRR protein 6-like (LOC100783239), mRNA	K17871	ndh1	NADH:ubiquinone reductase (non-electrogenic)	http://www.genome.jp/dbget-bin/www_bget?ko:K17871	Q9ST62	243	5.14383e-20	External alternative NAD(P)H-ubiquinone oxidoreductase B1, mitochondrial OS=Solanum tuberosum GN=NDB1 PE=1 SV=1	PF00141	Peroxidase	GO:0055114//GO:0006979//GO:0006804	oxidation-reduction process//response to oxidative stress//peroxidase reaction	GO:0020037//GO:0004601	heme binding//peroxidase activity	--	--	--	--
c27250_g1	1425	593787380	XP_007156729.1	869	6.54477e-152	hypothetical protein PHAVU_002G012300g [Phaseolus vulgaris] >gi|561030144|gb|ESW28723.1| hypothetical protein PHAVU_002G012300g [Phaseolus vulgaris]	659115786	XM_008459514.1	103	2.84699e-44	PREDICTED: Cucumis melo peroxidase 51-like (LOC103497358), mRNA	K00430	E1.11.1.7	peroxidase	http://www.genome.jp/dbget-bin/www_bget?ko:K00430	Q9SZE7	668	1.53572e-119	Peroxidase 51 OS=Arabidopsis thaliana GN=PER51 PE=2 SV=1	PF00141	Peroxidase	GO:0055114//GO:0006804//GO:0006979	oxidation-reduction process//peroxidase reaction//response to oxidative stress	GO:0020037//GO:0004601	heme binding//peroxidase activity	--	--	--	--
c37576_g1	2991	388516101	AFK46112.1	1376	4.29773e-179	unknown [Lotus japonicus]	571484453	XM_003536438.2	527	0	PREDICTED: Glycine max peroxidase 66-like (LOC100799516), mRNA	K00430	E1.11.1.7	peroxidase	http://www.genome.jp/dbget-bin/www_bget?ko:K00430	Q9LT91	1156	5.45178e-148	Peroxidase 66 OS=Arabidopsis thaliana GN=PER66 PE=2 SV=1	PF00141	Peroxidase	GO:0006979//GO:0006804//GO:0055114	response to oxidative stress//peroxidase reaction//oxidation-reduction process	GO:0004601//GO:0020037	peroxidase activity//heme binding	--	--	--	--
c43584_g4	455	593510678	XP_007142069.1	494	1.65566e-58	hypothetical protein PHAVU_008G249900g [Phaseolus vulgaris] >gi|561015202|gb|ESW14063.1| hypothetical protein PHAVU_008G249900g [Phaseolus vulgaris]	571543388	XM_003551131.2	127	3.93549e-58	PREDICTED: Glycine max cationic peroxidase 1-like (LOC100818176), mRNA	K00430	E1.11.1.7	peroxidase	http://www.genome.jp/dbget-bin/www_bget?ko:K00430	P22195	453	5.05707e-54	Cationic peroxidase 1 OS=Arachis hypogaea GN=PNC1 PE=1 SV=2	PF00141	Peroxidase	GO:0006979//GO:0006804//GO:0055114	response to oxidative stress//peroxidase reaction//oxidation-reduction process	GO:0004601//GO:0020037	peroxidase activity//heme binding	--	--	--	--
c23353_g1	486	356574991	XP_003555626.1	410	9.7604e-46	PREDICTED: cationic peroxidase 1 [Glycine max]	--	--	--	--	--	K00430	E1.11.1.7	peroxidase	http://www.genome.jp/dbget-bin/www_bget?ko:K00430	P22195	343	1.22493e-37	Cationic peroxidase 1 OS=Arachis hypogaea GN=PNC1 PE=1 SV=2	PF00141	Peroxidase	GO:0006804//GO:0006979//GO:0055114	peroxidase reaction//response to oxidative stress//oxidation-reduction process	GO:0004601//GO:0020037	peroxidase activity//heme binding	--	--	--	--
c66172_g1	552	571487619	XP_006590700.1	519	1.02134e-61	PREDICTED: peroxidase 72-like [Glycine max]	591403331	KJ201799.1	107	6.35028e-47	Populus trichocarpa class III peroxidase (PRX34) mRNA, complete cds	K00430	E1.11.1.7	peroxidase	http://www.genome.jp/dbget-bin/www_bget?ko:K00430	Q9FJZ9	439	3.7253e-51	Peroxidase 72 OS=Arabidopsis thaliana GN=PER72 PE=1 SV=1	PF00141	Peroxidase	GO:0055114//GO:0006804//GO:0006979	oxidation-reduction process//peroxidase reaction//response to oxidative stress	GO:0020037//GO:0004601	heme binding//peroxidase activity	--	--	--	--
c33063_g2	745	502085769	XP_004488001.1	858	1.39294e-111	PREDICTED: peroxidase 16-like [Cicer arietinum]	356562166	XM_003549295.1	264	4.6081e-134	PREDICTED: Glycine max peroxidase 16-like (LOC100804620), mRNA	K00430	E1.11.1.7	peroxidase	http://www.genome.jp/dbget-bin/www_bget?ko:K00430	Q96522	760	2.20364e-98	Peroxidase 45 OS=Arabidopsis thaliana GN=PER45 PE=1 SV=1	PF00141	Peroxidase	GO:0006804//GO:0006979//GO:0055114	peroxidase reaction//response to oxidative stress//oxidation-reduction process	GO:0004601//GO:0020037	peroxidase activity//heme binding	--	--	--	--
c30687_g1	898	593489681	XP_007141708.1	267	8.24311e-24	hypothetical protein PHAVU_008G218500g [Phaseolus vulgaris] >gi|561014841|gb|ESW13702.1| hypothetical protein PHAVU_008G218500g [Phaseolus vulgaris]	593489680	XM_007141646.1	101	2.28753e-43	Phaseolus vulgaris hypothetical protein (PHAVU_008G218500g) mRNA, complete cds	K00430	E1.11.1.7	peroxidase	http://www.genome.jp/dbget-bin/www_bget?ko:K00430	A7NY33	220	3.10164e-19	Peroxidase 4 OS=Vitis vinifera GN=GSVIVT00023967001 PE=1 SV=1	PF00141	Peroxidase	GO:0006804//GO:0006979//GO:0055114	peroxidase reaction//response to oxidative stress//oxidation-reduction process	GO:0004601//GO:0020037	peroxidase activity//heme binding	--	--	--	--
c67186_g1	802	356525730	XP_003531476.1	1083	3.0323e-145	PREDICTED: peroxidase 7-like [Glycine max]	571471720	XM_003531428.2	350	0	PREDICTED: Glycine max peroxidase 7-like (LOC100792775), mRNA	K00430	E1.11.1.7	peroxidase	http://www.genome.jp/dbget-bin/www_bget?ko:K00430	Q9SY33	698	1.85848e-88	Peroxidase 7 OS=Arabidopsis thaliana GN=PER7 PE=2 SV=1	PF00141	Peroxidase	GO:0006979//GO:0006804//GO:0055114	response to oxidative stress//peroxidase reaction//oxidation-reduction process	GO:0004601//GO:0020037//GO:0046872	peroxidase activity//heme binding//metal ion binding	--	--	--	--
c27414_g1	525	357448453	XP_003594502.1	321	1.61632e-32	Peroxidase [Medicago truncatula] >gi|355483550|gb|AES64753.1| peroxidase family protein [Medicago truncatula]	--	--	--	--	--	--	--	--	--	Q9FG34	253	1.38186e-24	Peroxidase 54 OS=Arabidopsis thaliana GN=PER54 PE=2 SV=1	PF00141	Peroxidase	GO:0055114//GO:0006979//GO:0006804	oxidation-reduction process//response to oxidative stress//peroxidase reaction	GO:0020037//GO:0004601	heme binding//peroxidase activity	--	--	--	--
c42467_g1	3326	571498642	XP_006594277.1	898	2.0562e-107	PREDICTED: peroxidase 25-like [Glycine max]	571498641	XM_006594214.1	291	2.08604e-148	PREDICTED: Glycine max peroxidase 25-like (LOC100816487), mRNA	K00430	E1.11.1.7	peroxidase	http://www.genome.jp/dbget-bin/www_bget?ko:K00430	O80822	735	3.4579e-86	Peroxidase 25 OS=Arabidopsis thaliana GN=PER25 PE=2 SV=2	PF00085//PF00141	Thioredoxin//Peroxidase	GO:0055114//GO:0045454//GO:0006979//GO:0006804	oxidation-reduction process//cell redox homeostasis//response to oxidative stress//peroxidase reaction	GO:0020037//GO:0004601	heme binding//peroxidase activity	--	--	KOG0910	Thioredoxin-like protein
c16910_g2	755	255640693	ACU20631.1	973	3.10693e-130	unknown [Glycine max]	--	--	--	--	--	K00430	E1.11.1.7	peroxidase	http://www.genome.jp/dbget-bin/www_bget?ko:K00430	Q9SZB9	806	3.35446e-105	Peroxidase 47 OS=Arabidopsis thaliana GN=PER47 PE=2 SV=2	PF00141	Peroxidase	GO:0055114//GO:0006804//GO:0006979	oxidation-reduction process//peroxidase reaction//response to oxidative stress	GO:0046872//GO:0020037//GO:0004601	metal ion binding//heme binding//peroxidase activity	--	--	--	--
c19846_g1	1101	502147797	XP_004506919.1	1056	7.16119e-139	PREDICTED: putative Peroxidase 48-like [Cicer arietinum]	--	--	--	--	--	--	--	--	--	O81755	725	2.64743e-90	Putative Peroxidase 48 OS=Arabidopsis thaliana GN=PER48 PE=3 SV=3	PF00141	Peroxidase	GO:0055114//GO:0006804//GO:0006979	oxidation-reduction process//peroxidase reaction//response to oxidative stress	GO:0020037//GO:0004601	heme binding//peroxidase activity	--	--	--	--
c31876_g1	1261	356504340	XP_003520954.1	1131	2.4561e-150	PREDICTED: peroxidase 44-like [Glycine max]	--	--	--	--	--	K00430	E1.11.1.7	peroxidase	http://www.genome.jp/dbget-bin/www_bget?ko:K00430	Q93V93	935	2.78995e-122	Peroxidase 44 OS=Arabidopsis thaliana GN=PER44 PE=2 SV=1	PF00141	Peroxidase	GO:0055114//GO:0006804//GO:0006979	oxidation-reduction process//peroxidase reaction//response to oxidative stress	GO:0020037//GO:0004601	heme binding//peroxidase activity	--	--	--	--
c47846_g1	252	593692626	XP_007146855.1	208	2.68858e-18	hypothetical protein PHAVU_006G075800g [Phaseolus vulgaris] >gi|561020078|gb|ESW18849.1| hypothetical protein PHAVU_006G075800g [Phaseolus vulgaris]	402794285	NM_001254314.2	70	9.96296e-27	Glycine max peroxidase 4-like (LOC100816056), mRNA	K00430	E1.11.1.7	peroxidase	http://www.genome.jp/dbget-bin/www_bget?ko:K00430	A7NY33	162	3.03621e-13	Peroxidase 4 OS=Vitis vinifera GN=GSVIVT00023967001 PE=1 SV=1	PF00141	Peroxidase	GO:0006979//GO:0006804//GO:0055114	response to oxidative stress//peroxidase reaction//oxidation-reduction process	GO:0004601//GO:0020037	peroxidase activity//heme binding	--	--	--	--
c31116_g1	2140	571532144	XP_006600191.1	837	4.42125e-102	PREDICTED: uncharacterized protein LOC100793327 isoform X1 [Glycine max]	--	--	--	--	--	K00430	E1.11.1.7	peroxidase	http://www.genome.jp/dbget-bin/www_bget?ko:K00430	Q96522	667	8.95119e-79	Peroxidase 45 OS=Arabidopsis thaliana GN=PER45 PE=1 SV=1	PF00141	Peroxidase	GO:0006804//GO:0006979//GO:0055114	peroxidase reaction//response to oxidative stress//oxidation-reduction process	GO:0004601//GO:0020037	peroxidase activity//heme binding	--	--	--	--
c35590_g1	1527	129808	P22196.1	870	1.61043e-109	RecName: Full=Cationic peroxidase 2; AltName: Full=PNPC2; Flags: Precursor [Arachis hypogaea] >gi|166475|gb|AAA32676.1| cationic peroxidase [Arachis hypogaea]	166474	M37637.1	297	4.37188e-152	A.hypogaea cationic peroxidase mRNA, complete cds, clone prxPNC2	K00430	E1.11.1.7	peroxidase	http://www.genome.jp/dbget-bin/www_bget?ko:K00430	P22196	870	4.82445e-111	Cationic peroxidase 2 OS=Arachis hypogaea GN=PNC2 PE=2 SV=1	PF05424//PF00141	Duffy binding domain//Peroxidase	GO:0055114//GO:0006804//GO:0042744//GO:0007165//GO:0006979//GO:0009405	oxidation-reduction process//peroxidase reaction//hydrogen peroxide catabolic process//signal transduction//response to oxidative stress//pathogenesis	GO:0004872//GO:0004601//GO:0046872//GO:0020037	receptor activity//peroxidase activity//metal ion binding//heme binding	GO:0016021//GO:0005576	integral component of membrane//extracellular region	--	--
c31563_g1	1159	356573873	XP_003555080.1	1003	1.63682e-131	PREDICTED: peroxidase 44-like [Glycine max]	502107323	XM_004493171.1	83	3.021e-33	PREDICTED: Cicer arietinum peroxidase 44-like (LOC101501032), mRNA	K00430	E1.11.1.7	peroxidase	http://www.genome.jp/dbget-bin/www_bget?ko:K00430	Q93V93	842	7.34597e-109	Peroxidase 44 OS=Arabidopsis thaliana GN=PER44 PE=2 SV=1	PF00141//PF03071	Peroxidase//GNT-I family	GO:0055114//GO:0006979//GO:0006804//GO:0006486	oxidation-reduction process//response to oxidative stress//peroxidase reaction//protein glycosylation	GO:0016491//GO:0004601//GO:0008375//GO:0005488//GO:0020037	oxidoreductase activity//peroxidase activity//acetylglucosaminyltransferase activity//binding//heme binding	GO:0000139	Golgi membrane	--	--
c39980_g1	4634	571503207	XP_006595074.1	1399	0	PREDICTED: small G protein signaling modulator 1-like isoform X3 [Glycine max]	571503206	XM_006595011.1	455	0	PREDICTED: Glycine max small G protein signaling modulator 1-like (LOC100811679), transcript variant X3, mRNA	--	--	--	--	O22862	1126	4.11923e-139	Probable peroxidase 26 OS=Arabidopsis thaliana GN=PER26 PE=2 SV=2	PF00566//PF02110//PF00141	Rab-GTPase-TBC domain//Hydroxyethylthiazole kinase family//Peroxidase	GO:0055114//GO:0006772//GO:0009228//GO:0032313//GO:0006979//GO:0006804	oxidation-reduction process//thiamine metabolic process//thiamine biosynthetic process//regulation of Rab GTPase activity//response to oxidative stress//peroxidase reaction	GO:0004601//GO:0005097//GO:0020037//GO:0004417	peroxidase activity//Rab GTPase activator activity//heme binding//hydroxyethylthiazole kinase activity	--	--	KOG2197	Ypt/Rab-specific GTPase-activating protein GYP7 and related proteins
c35881_g1	1702	45268439	AAS55853.1	993	1.07434e-126	chloroplast stromal ascorbate peroxidase [Vigna unguiculata]	571452183	XM_003523386.2	416	0	PREDICTED: Glycine max L-ascorbate peroxidase S, chloroplastic/mitochondrial-like (LOC100802238), transcript variant 1, mRNA	K00434	E1.11.1.11	L-ascorbate peroxidase	http://www.genome.jp/dbget-bin/www_bget?ko:K00434	Q42593	827	1.82465e-102	L-ascorbate peroxidase T, chloroplastic OS=Arabidopsis thaliana GN=APXT PE=2 SV=2	PF00141	Peroxidase	GO:0006804//GO:0006979//GO:0055114	peroxidase reaction//response to oxidative stress//oxidation-reduction process	GO:0004601//GO:0020037	peroxidase activity//heme binding	--	--	--	--
c58181_g1	388	502150451	XP_004507960.1	518	2.02961e-62	PREDICTED: peroxidase N-like [Cicer arietinum]	571533841	XM_006600390.1	168	5.34737e-81	PREDICTED: Glycine max peroxidase N-like (LOC100817622), transcript variant X2, mRNA	K00430	E1.11.1.7	peroxidase	http://www.genome.jp/dbget-bin/www_bget?ko:K00430	Q42517	399	3.47736e-46	Peroxidase N OS=Armoracia rusticana GN=HRPN PE=2 SV=1	PF00141	Peroxidase	GO:0055114//GO:0006979//GO:0006804	oxidation-reduction process//response to oxidative stress//peroxidase reaction	GO:0020037//GO:0004601	heme binding//peroxidase activity	--	--	--	--
c37654_g2	681	363814583	NP_001242766.1	884	1.32295e-115	uncharacterized protein LOC100804829 precursor [Glycine max] >gi|255645056|gb|ACU23027.1| unknown [Glycine max]	535763	L36111.1	223	2.59616e-111	Stylosanthes humilis peroxidase mRNA	K00430	E1.11.1.7	peroxidase	http://www.genome.jp/dbget-bin/www_bget?ko:K00430	Q9LEH3	708	8.57453e-91	Peroxidase 15 OS=Ipomoea batatas GN=pod PE=1 SV=1	PF00141	Peroxidase	GO:0006804//GO:0006979//GO:0055114	peroxidase reaction//response to oxidative stress//oxidation-reduction process	GO:0004601//GO:0020037//GO:0046872	peroxidase activity//heme binding//metal ion binding	--	--	--	--
c43584_g2	926	593510678	XP_007142069.1	921	2.80175e-120	hypothetical protein PHAVU_008G249900g [Phaseolus vulgaris] >gi|561015202|gb|ESW14063.1| hypothetical protein PHAVU_008G249900g [Phaseolus vulgaris]	571511675	XM_006596394.1	286	3.40631e-146	PREDICTED: Glycine max cationic peroxidase 1-like (LOC100794128), mRNA	K00430	E1.11.1.7	peroxidase	http://www.genome.jp/dbget-bin/www_bget?ko:K00430	P22195	746	1.73012e-95	Cationic peroxidase 1 OS=Arachis hypogaea GN=PNC1 PE=1 SV=2	PF00141	Peroxidase	GO:0055114//GO:0006979//GO:0006804	oxidation-reduction process//response to oxidative stress//peroxidase reaction	GO:0020037//GO:0004601	heme binding//peroxidase activity	--	--	--	--
c43584_g3	2189	593328010	XP_007137432.1	553	1.09699e-61	hypothetical protein PHAVU_009G1265000g, partial [Phaseolus vulgaris] >gi|561010519|gb|ESW09426.1| hypothetical protein PHAVU_009G1265000g, partial [Phaseolus vulgaris]	593328009	XM_007137370.1	238	3.96337e-119	Phaseolus vulgaris hypothetical protein (PHAVU_009G1265000g) mRNA, partial cds	K00434	E1.11.1.11	L-ascorbate peroxidase	http://www.genome.jp/dbget-bin/www_bget?ko:K00434	Q69SV0	548	4.07629e-60	Probable L-ascorbate peroxidase 8, chloroplastic OS=Oryza sativa subsp. japonica GN=APX8 PE=2 SV=2	PF00141//PF00606	Peroxidase//Herpesvirus Glycoprotein B	GO:0055114//GO:0006979//GO:0006804	oxidation-reduction process//response to oxidative stress//peroxidase reaction	GO:0020037//GO:0004601	heme binding//peroxidase activity	GO:0016020	membrane	--	--
c42946_g1	1597	255645335	ACU23164.1	520	1.52614e-57	unknown [Glycine max]	388504835	BT140689.1	183	1.07853e-88	Lotus japonicus clone JCVI-FLLj-20M19 unknown mRNA	K00430	E1.11.1.7	peroxidase	http://www.genome.jp/dbget-bin/www_bget?ko:K00430	Q96522	429	4.36987e-46	Peroxidase 45 OS=Arabidopsis thaliana GN=PER45 PE=1 SV=1	PF00141	Peroxidase	GO:0006804//GO:0006979//GO:0055114	peroxidase reaction//response to oxidative stress//oxidation-reduction process	GO:0046872//GO:0004601//GO:0020037	metal ion binding//peroxidase activity//heme binding	--	--	--	--
c13360_g1	240	643732539	KDP39635.1	243	4.58233e-23	hypothetical protein JCGZ_02655 [Jatropha curcas]	--	--	--	--	--	K00430	E1.11.1.7	peroxidase	http://www.genome.jp/dbget-bin/www_bget?ko:K00430	Q9SZB9	195	5.42007e-18	Peroxidase 47 OS=Arabidopsis thaliana GN=PER47 PE=2 SV=2	PF00141	Peroxidase	GO:0006804//GO:0006979//GO:0055114	peroxidase reaction//response to oxidative stress//oxidation-reduction process	GO:0004601//GO:0020037	peroxidase activity//heme binding	--	--	--	--
c25900_g1	738	502107324	XP_004493228.1	773	5.85687e-99	PREDICTED: peroxidase 44-like [Cicer arietinum]	--	--	--	--	--	K00430	E1.11.1.7	peroxidase	http://www.genome.jp/dbget-bin/www_bget?ko:K00430	Q93V93	527	1.00698e-63	Peroxidase 44 OS=Arabidopsis thaliana GN=PER44 PE=2 SV=1	PF00141	Peroxidase	GO:0055114//GO:0006979//GO:0006804	oxidation-reduction process//response to oxidative stress//peroxidase reaction	GO:0020037//GO:0004601	heme binding//peroxidase activity	--	--	--	--
c43584_g1	452	356504876	XP_003521220.1	420	2.00455e-47	PREDICTED: peroxidase 15-like [Glycine max]	502109734	XM_004493658.1	78	6.77408e-31	PREDICTED: Cicer arietinum peroxidase 15-like (LOC101494255), mRNA	K00430	E1.11.1.7	peroxidase	http://www.genome.jp/dbget-bin/www_bget?ko:K00430	Q42578	381	3.06326e-43	Peroxidase 53 OS=Arabidopsis thaliana GN=PER53 PE=1 SV=1	PF10717//PF00141	Occlusion-derived virus envelope protein ODV-E18//Peroxidase	GO:0006804//GO:0006979//GO:0055114	peroxidase reaction//response to oxidative stress//oxidation-reduction process	GO:0046872//GO:0004601//GO:0020037	metal ion binding//peroxidase activity//heme binding	GO:0019031	viral envelope	--	--
c39076_g1	1766	593781809	XP_007153945.1	1488	0	hypothetical protein PHAVU_003G078600g [Phaseolus vulgaris] >gi|558695877|gb|AHA84293.1| cationic peroxidase 2 precursor [Phaseolus vulgaris] >gi|561027299|gb|ESW25939.1| hypothetical protein PHAVU_003G078600g [Phaseolus vulgaris]	593781808	XM_007153883.1	568	0	Phaseolus vulgaris hypothetical protein (PHAVU_003G078600g) mRNA, complete cds	K00430	E1.11.1.7	peroxidase	http://www.genome.jp/dbget-bin/www_bget?ko:K00430	Q9SB81	1379	0	Peroxidase 42 OS=Arabidopsis thaliana GN=PER42 PE=1 SV=2	PF00141	Peroxidase	GO:0055114//GO:0006804//GO:0006979	oxidation-reduction process//peroxidase reaction//response to oxidative stress	GO:0020037//GO:0004601	heme binding//peroxidase activity	--	--	--	--
c49565_g1	797	356506708	XP_003522118.1	1018	1.20614e-135	PREDICTED: cationic peroxidase 1-like [Glycine max]	571444257	XM_003522060.2	245	1.80393e-123	PREDICTED: Glycine max cationic peroxidase 1-like (LOC100790910), mRNA	K00430	E1.11.1.7	peroxidase	http://www.genome.jp/dbget-bin/www_bget?ko:K00430	A7NY33	805	6.44888e-105	Peroxidase 4 OS=Vitis vinifera GN=GSVIVT00023967001 PE=1 SV=1	PF00141	Peroxidase	GO:0006979//GO:0006804//GO:0055114	response to oxidative stress//peroxidase reaction//oxidation-reduction process	GO:0046872//GO:0004601//GO:0020037	metal ion binding//peroxidase activity//heme binding	--	--	--	--
c22647_g1	824	356506206	XP_003521878.1	714	1.01789e-89	PREDICTED: peroxidase 44-like [Glycine max]	--	--	--	--	--	K00430	E1.11.1.7	peroxidase	http://www.genome.jp/dbget-bin/www_bget?ko:K00430	Q93V93	610	1.11594e-75	Peroxidase 44 OS=Arabidopsis thaliana GN=PER44 PE=2 SV=1	PF00141	Peroxidase	GO:0055114//GO:0006979//GO:0006804	oxidation-reduction process//response to oxidative stress//peroxidase reaction	GO:0005488//GO:0020037//GO:0004601//GO:0016491	binding//heme binding//peroxidase activity//oxidoreductase activity	--	--	--	--
c16910_g1	560	356576583	XP_003556410.1	441	5.02208e-50	PREDICTED: peroxidase 47 [Glycine max]	571569527	XM_003556362.2	171	1.70621e-82	PREDICTED: Glycine max peroxidase 47-like (LOC100776019), mRNA	K00430	E1.11.1.7	peroxidase	http://www.genome.jp/dbget-bin/www_bget?ko:K00430	Q9SZB9	347	8.15355e-38	Peroxidase 47 OS=Arabidopsis thaliana GN=PER47 PE=2 SV=2	PF00141	Peroxidase	GO:0006979//GO:0006804//GO:0055114	response to oxidative stress//peroxidase reaction//oxidation-reduction process	GO:0004601//GO:0020037	peroxidase activity//heme binding	--	--	--	--
c10951_g1	1049	593688990	XP_007145114.1	1145	2.18689e-153	hypothetical protein PHAVU_007G211100g [Phaseolus vulgaris] >gi|561018304|gb|ESW17108.1| hypothetical protein PHAVU_007G211100g [Phaseolus vulgaris]	502123439	XM_004498053.1	139	2.01946e-64	PREDICTED: Cicer arietinum peroxidase 5-like (LOC101492647), mRNA	K00430	E1.11.1.7	peroxidase	http://www.genome.jp/dbget-bin/www_bget?ko:K00430	A7QEU4	824	1.82056e-106	Peroxidase 5 OS=Vitis vinifera GN=GSVIVT00037159001 PE=1 SV=2	PF00141	Peroxidase	GO:0055114//GO:0006804//GO:0006979	oxidation-reduction process//peroxidase reaction//response to oxidative stress	GO:0020037//GO:0004601	heme binding//peroxidase activity	--	--	--	--
c36916_g2	1404	571479687	XP_003534655.2	1182	6.85854e-157	PREDICTED: cationic peroxidase 1-like [Glycine max]	535762	L36110.1	551	0	Stylosanthes humilis peroxidase mRNA	K00430	E1.11.1.7	peroxidase	http://www.genome.jp/dbget-bin/www_bget?ko:K00430	P22195	1170	4.66667e-157	Cationic peroxidase 1 OS=Arachis hypogaea GN=PNC1 PE=1 SV=2	PF00141	Peroxidase	GO:0055114//GO:0006979//GO:0006804	oxidation-reduction process//response to oxidative stress//peroxidase reaction	GO:0020037//GO:0004601	heme binding//peroxidase activity	--	--	--	--
c37654_g1	1153	356530973	XP_003534053.1	1402	0	PREDICTED: peroxidase 47-like [Glycine max]	571477860	XM_003534005.2	451	0	PREDICTED: Glycine max peroxidase 47-like (LOC100809245), mRNA	K00430	E1.11.1.7	peroxidase	http://www.genome.jp/dbget-bin/www_bget?ko:K00430	Q9SZB9	1166	1.35463e-157	Peroxidase 47 OS=Arabidopsis thaliana GN=PER47 PE=2 SV=2	PF00141	Peroxidase	GO:0055114//GO:0006804//GO:0006979	oxidation-reduction process//peroxidase reaction//response to oxidative stress	GO:0020037//GO:0004601//GO:0046872	heme binding//peroxidase activity//metal ion binding	--	--	--	--
c62647_g1	273	502129543	XP_004500339.1	319	1.08941e-33	PREDICTED: cationic peroxidase 1-like [Cicer arietinum]	--	--	--	--	--	K00430	E1.11.1.7	peroxidase	http://www.genome.jp/dbget-bin/www_bget?ko:K00430	P22195	228	2.06813e-22	Cationic peroxidase 1 OS=Arachis hypogaea GN=PNC1 PE=1 SV=2	PF04281//PF00141	Mitochondrial import receptor subunit Tom22//Peroxidase	GO:0055114//GO:0006804//GO:0006886//GO:0006979	oxidation-reduction process//peroxidase reaction//intracellular protein transport//response to oxidative stress	GO:0020037//GO:0004601	heme binding//peroxidase activity	GO:0005741	mitochondrial outer membrane	--	--
c31967_g1	950	593216138	XP_007132569.1	1179	4.57502e-159	hypothetical protein PHAVU_011G105900g [Phaseolus vulgaris] >gi|561005569|gb|ESW04563.1| hypothetical protein PHAVU_011G105900g [Phaseolus vulgaris]	225317838	AK329206.1	85	1.90151e-34	Solanum lycopersicum cDNA, clone: LEFL3122G03, HTC in root	K00430	E1.11.1.7	peroxidase	http://www.genome.jp/dbget-bin/www_bget?ko:K00430	Q9SUT2	968	1.18354e-128	Peroxidase 39 OS=Arabidopsis thaliana GN=PER39 PE=1 SV=1	PF00141	Peroxidase	GO:0055114//GO:0006804//GO:0006979	oxidation-reduction process//peroxidase reaction//response to oxidative stress	GO:0020037//GO:0004601	heme binding//peroxidase activity	--	--	--	--
c66039_g1	236	629121187	KCW85677.1	375	1.76717e-43	hypothetical protein EUGRSUZ_B02456 [Eucalyptus grandis]	145581387	EF528482.1	101	5.40494e-44	Malus x domestica ascorbate peroxidase (APX) mRNA, complete cds	K00434	E1.11.1.11	L-ascorbate peroxidase	http://www.genome.jp/dbget-bin/www_bget?ko:K00434	P48534	368	2.53086e-43	L-ascorbate peroxidase, cytosolic OS=Pisum sativum GN=APX1 PE=1 SV=2	PF00141//PF05924	Peroxidase//SAMP Motif	GO:0006979//GO:0006804//GO:0016055//GO:0055114	response to oxidative stress//peroxidase reaction//Wnt signaling pathway//oxidation-reduction process	GO:0020037//GO:0008013//GO:0004601	heme binding//beta-catenin binding//peroxidase activity	GO:0016342	catenin complex	--	--
c31876_g2	1082	629125510	KCW89935.1	993	3.03582e-130	hypothetical protein EUGRSUZ_A02147 [Eucalyptus grandis]	--	--	--	--	--	K00430	E1.11.1.7	peroxidase	http://www.genome.jp/dbget-bin/www_bget?ko:K00430	Q93V93	821	4.62826e-106	Peroxidase 44 OS=Arabidopsis thaliana GN=PER44 PE=2 SV=1	PF00141	Peroxidase	GO:0006804//GO:0006979//GO:0055114	peroxidase reaction//response to oxidative stress//oxidation-reduction process	GO:0004601//GO:0020037	peroxidase activity//heme binding	--	--	--	--
c37576_g2	1046	593703909	XP_007152357.1	1246	8.81357e-169	hypothetical protein PHAVU_004G123100g [Phaseolus vulgaris] >gi|561025666|gb|ESW24351.1| hypothetical protein PHAVU_004G123100g [Phaseolus vulgaris]	593703908	XM_007152295.1	367	0	Phaseolus vulgaris hypothetical protein (PHAVU_004G123100g) mRNA, complete cds	K00430	E1.11.1.7	peroxidase	http://www.genome.jp/dbget-bin/www_bget?ko:K00430	Q9LT91	1111	6.62628e-150	Peroxidase 66 OS=Arabidopsis thaliana GN=PER66 PE=2 SV=1	PF00141	Peroxidase	GO:0055114//GO:0006804//GO:0006979	oxidation-reduction process//peroxidase reaction//response to oxidative stress	GO:0020037//GO:0004601	heme binding//peroxidase activity	--	--	--	--
c31848_g4	1516	657397278	KEH37050.1	1385	0	peroxidase family protein [Medicago truncatula]	402794693	NM_001255837.2	399	0	Glycine max peroxidase 15-like (LOC100804829), mRNA	K00430	E1.11.1.7	peroxidase	http://www.genome.jp/dbget-bin/www_bget?ko:K00430	Q9LEH3	1019	1.57006e-133	Peroxidase 15 OS=Ipomoea batatas GN=pod PE=1 SV=1	PF00141	Peroxidase	GO:0055114//GO:0006979//GO:0006804	oxidation-reduction process//response to oxidative stress//peroxidase reaction	GO:0020037//GO:0004601	heme binding//peroxidase activity	--	--	--	--
c59137_g1	206	356506708	XP_003522118.1	286	2.53506e-29	PREDICTED: cationic peroxidase 1-like [Glycine max]	--	--	--	--	--	K00430	E1.11.1.7	peroxidase	http://www.genome.jp/dbget-bin/www_bget?ko:K00430	A5H454	194	4.93807e-18	Peroxidase 66 OS=Zea mays GN=PER66 PE=1 SV=1	PF00141	Peroxidase	GO:0006979//GO:0006804//GO:0055114	response to oxidative stress//peroxidase reaction//oxidation-reduction process	GO:0004601//GO:0020037//GO:0046872	peroxidase activity//heme binding//metal ion binding	--	--	--	--
c44694_g1	1205	502118182	XP_004496140.1	1329	2.43955e-180	PREDICTED: peroxidase 65-like [Cicer arietinum]	571568925	XM_003555424.2	252	3.55609e-127	PREDICTED: Glycine max peroxidase 65-like (LOC100795676), mRNA	K00430	E1.11.1.7	peroxidase	http://www.genome.jp/dbget-bin/www_bget?ko:K00430	O23609	937	1.12585e-122	Peroxidase 41 OS=Arabidopsis thaliana GN=PER41 PE=3 SV=1	PF00141	Peroxidase	GO:0006804//GO:0006979//GO:0055114	peroxidase reaction//response to oxidative stress//oxidation-reduction process	GO:0004601//GO:0020037	peroxidase activity//heme binding	--	--	--	--
c28964_g1	320	502077065	XP_004485541.1	200	9.36148e-17	PREDICTED: peroxidase 43-like isoform X1 [Cicer arietinum]	573951683	XM_006658059.1	34	1.33654e-06	PREDICTED: Oryza brachyantha peroxidase 70-like (LOC102711168), mRNA	K00430	E1.11.1.7	peroxidase	http://www.genome.jp/dbget-bin/www_bget?ko:K00430	Q9SZH2	176	6.29485e-15	Peroxidase 43 OS=Arabidopsis thaliana GN=PER43 PE=3 SV=2	PF00141	Peroxidase	GO:0006979//GO:0006804//GO:0055114	response to oxidative stress//peroxidase reaction//oxidation-reduction process	GO:0004601//GO:0020037	peroxidase activity//heme binding	--	--	--	--
c28400_g1	1414	593789104	XP_007157591.1	1521	0	hypothetical protein PHAVU_002G082100g [Phaseolus vulgaris] >gi|561031006|gb|ESW29585.1| hypothetical protein PHAVU_002G082100g [Phaseolus vulgaris]	571439884	XM_003518766.2	516	0	PREDICTED: Glycine max peroxidase 11-like (LOC100780750), transcript variant X1, mRNA	K00430	E1.11.1.7	peroxidase	http://www.genome.jp/dbget-bin/www_bget?ko:K00430	Q96519	1238	5.51109e-167	Peroxidase 11 OS=Arabidopsis thaliana GN=PER11 PE=1 SV=1	PF00141	Peroxidase	GO:0006979//GO:0006804//GO:0055114	response to oxidative stress//peroxidase reaction//oxidation-reduction process	GO:0004601//GO:0020037	peroxidase activity//heme binding	--	--	--	--
c28090_g1	1502	356528683	XP_003532929.1	1443	0	PREDICTED: putative Peroxidase 48-like [Glycine max]	593697673	XM_007149248.1	381	0	Phaseolus vulgaris hypothetical protein (PHAVU_005G059700g) mRNA, complete cds	--	--	--	--	O81755	766	1.58465e-94	Putative Peroxidase 48 OS=Arabidopsis thaliana GN=PER48 PE=3 SV=3	PF00141	Peroxidase	GO:0055114//GO:0006804//GO:0006979	oxidation-reduction process//peroxidase reaction//response to oxidative stress	GO:0020037//GO:0004601	heme binding//peroxidase activity	--	--	--	--
c61754_g1	243	251826416	ACT21094.1	346	9.89268e-38	peroxidase [Camellia oleifera]	349713543	FQ396820.1	168	3.17942e-81	Vitis vinifera clone SS0AEB8YL14	K00430	E1.11.1.7	peroxidase	http://www.genome.jp/dbget-bin/www_bget?ko:K00430	Q9SB81	319	2.43853e-35	Peroxidase 42 OS=Arabidopsis thaliana GN=PER42 PE=1 SV=2	PF00141	Peroxidase	GO:0006979//GO:0006804//GO:0055114	response to oxidative stress//peroxidase reaction//oxidation-reduction process	GO:0004601//GO:0020037//GO:0046872	peroxidase activity//heme binding//metal ion binding	--	--	--	--
c35120_g1	1735	593787572	XP_007156825.1	774	3.74339e-107	hypothetical protein PHAVU_002G020900g [Phaseolus vulgaris] >gi|561030240|gb|ESW28819.1| hypothetical protein PHAVU_002G020900g [Phaseolus vulgaris]	571435950	XM_003517238.2	102	1.25098e-43	PREDICTED: Glycine max peroxidase 10-like (LOC100786765), mRNA	K00430	E1.11.1.7	peroxidase	http://www.genome.jp/dbget-bin/www_bget?ko:K00430	Q9FX85	515	1.38918e-73	Peroxidase 10 OS=Arabidopsis thaliana GN=PER10 PE=1 SV=1	PF00141	Peroxidase	GO:0055114//GO:0006979//GO:0006804	oxidation-reduction process//response to oxidative stress//peroxidase reaction	GO:0020037//GO:0004601	heme binding//peroxidase activity	--	--	--	--
c14694_g1	242	388506680	AFK41406.1	259	2.69643e-25	unknown [Lotus japonicus]	219363738	AY837788.2	44	2.70088e-12	Catharanthus roseus clone Prx4 putative secretory peroxidase mRNA, complete cds	K00430	E1.11.1.7	peroxidase	http://www.genome.jp/dbget-bin/www_bget?ko:K00430	A7NY33	230	8.52399e-23	Peroxidase 4 OS=Vitis vinifera GN=GSVIVT00023967001 PE=1 SV=1	PF00141	Peroxidase	GO:0006804//GO:0006979//GO:0055114	peroxidase reaction//response to oxidative stress//oxidation-reduction process	GO:0004601//GO:0020037	peroxidase activity//heme binding	--	--	--	--
c48075_g1	238	388491134	AFK33633.1	289	1.20596e-29	unknown [Medicago truncatula]	571507351	XM_003545600.2	113	1.16484e-50	PREDICTED: Glycine max peroxidase 4-like (LOC100793973), mRNA	K00430	E1.11.1.7	peroxidase	http://www.genome.jp/dbget-bin/www_bget?ko:K00430	Q9FLC0	235	1.4659e-23	Peroxidase 52 OS=Arabidopsis thaliana GN=PER52 PE=2 SV=1	PF00141	Peroxidase	GO:0055114//GO:0006979//GO:0006804	oxidation-reduction process//response to oxidative stress//peroxidase reaction	GO:0020037//GO:0004601	heme binding//peroxidase activity	--	--	--	--
c10628_g1	270	657388696	KEH30579.1	295	8.94201e-31	lignin-forming anionic peroxidase [Medicago truncatula]	590697114	XM_007045287.1	53	3.03942e-17	Theobroma cacao Lignin-forming anionic peroxidase (TCM_011122) mRNA, complete cds	K00430	E1.11.1.7	peroxidase	http://www.genome.jp/dbget-bin/www_bget?ko:K00430	Q02200	241	3.001e-24	Lignin-forming anionic peroxidase OS=Nicotiana sylvestris PE=2 SV=1	PF00141	Peroxidase	GO:0055114//GO:0006804//GO:0006979	oxidation-reduction process//peroxidase reaction//response to oxidative stress	GO:0020037//GO:0004601	heme binding//peroxidase activity	--	--	--	--
c31111_g1	1438	357464247	XP_003602405.1	1421	0	Peroxidase [Medicago truncatula] >gi|355491453|gb|AES72656.1| peroxidase family protein [Medicago truncatula]	402794120	NM_001255039.2	372	0	Glycine max peroxidase 5-like (LOC100779031), mRNA	K00430	E1.11.1.7	peroxidase	http://www.genome.jp/dbget-bin/www_bget?ko:K00430	A7QEU4	1199	5.58352e-161	Peroxidase 5 OS=Vitis vinifera GN=GSVIVT00037159001 PE=1 SV=2	PF00141	Peroxidase	GO:0006979//GO:0006804//GO:0055114	response to oxidative stress//peroxidase reaction//oxidation-reduction process	GO:0004601//GO:0020037//GO:0046872	peroxidase activity//heme binding//metal ion binding	--	--	--	--
c33572_g2	1610	357470223	XP_003605396.1	1424	0	Peroxidase [Medicago truncatula] >gi|357470255|ref|XP_003605412.1| Peroxidase [Medicago truncatula] >gi|355506451|gb|AES87593.1| gaiacol peroxidase [Medicago truncatula]	210141896	AK245815.1	382	0	Glycine max cDNA, clone: GMFL01-42-A22	K00430	E1.11.1.7	peroxidase	http://www.genome.jp/dbget-bin/www_bget?ko:K00430	Q9SJZ2	1287	2.12259e-173	Peroxidase 17 OS=Arabidopsis thaliana GN=PER17 PE=2 SV=1	PF00141	Peroxidase	GO:0055114//GO:0006804//GO:0006979	oxidation-reduction process//peroxidase reaction//response to oxidative stress	GO:0020037//GO:0004601//GO:0046872	heme binding//peroxidase activity//metal ion binding	--	--	--	--
c31915_g2	1669	593785609	XP_007155845.1	781	1.30387e-95	hypothetical protein PHAVU_003G236500g [Phaseolus vulgaris] >gi|561029199|gb|ESW27839.1| hypothetical protein PHAVU_003G236500g [Phaseolus vulgaris]	571537014	XM_003549970.2	249	2.30784e-125	PREDICTED: Glycine max peroxidase 50-like (LOC100819937), mRNA	K00430	E1.11.1.7	peroxidase	http://www.genome.jp/dbget-bin/www_bget?ko:K00430	Q9SZE7	640	3.16794e-76	Peroxidase 51 OS=Arabidopsis thaliana GN=PER51 PE=2 SV=1	PF00141	Peroxidase	GO:0055114//GO:0006979//GO:0006804	oxidation-reduction process//response to oxidative stress//peroxidase reaction	GO:0020037//GO:0004601	heme binding//peroxidase activity	--	--	--	--
c32472_g1	1557	357518201	XP_003629389.1	1380	0	Peroxidase [Medicago truncatula] >gi|355523411|gb|AET03865.1| peroxidase family protein [Medicago truncatula]	571438856	XM_003520236.2	409	0	PREDICTED: Glycine max peroxidase 72-like (LOC100777733), mRNA	K00430	E1.11.1.7	peroxidase	http://www.genome.jp/dbget-bin/www_bget?ko:K00430	Q9FJZ9	1263	5.02682e-170	Peroxidase 72 OS=Arabidopsis thaliana GN=PER72 PE=1 SV=1	PF00141	Peroxidase	GO:0055114//GO:0006804//GO:0006979	oxidation-reduction process//peroxidase reaction//response to oxidative stress	GO:0020037//GO:0004601//GO:0046872	heme binding//peroxidase activity//metal ion binding	--	--	--	--
c21644_g1	1163	357438551	XP_003589551.1	1377	0	Peroxidase [Medicago truncatula] >gi|355478599|gb|AES59802.1| peroxidase family protein [Medicago truncatula]	571512189	XM_003544972.2	443	0	PREDICTED: Glycine max peroxidase 64-like (LOC100820056), mRNA	K00430	E1.11.1.7	peroxidase	http://www.genome.jp/dbget-bin/www_bget?ko:K00430	Q43872	1239	1.07888e-168	Peroxidase 64 OS=Arabidopsis thaliana GN=PER64 PE=1 SV=1	PF00141	Peroxidase	GO:0006804//GO:0006979//GO:0055114	peroxidase reaction//response to oxidative stress//oxidation-reduction process	GO:0046872//GO:0004601//GO:0020037	metal ion binding//peroxidase activity//heme binding	--	--	--	--
c36124_g1	2192	657389219	KEH30935.1	1174	6.14664e-152	peroxidase family protein [Medicago truncatula]	502143593	XM_004505338.1	396	0	PREDICTED: Cicer arietinum peroxidase 19-like (LOC101500560), mRNA	K00430	E1.11.1.7	peroxidase	http://www.genome.jp/dbget-bin/www_bget?ko:K00430	O22959	918	1.16455e-116	Peroxidase 19 OS=Arabidopsis thaliana GN=PER19 PE=2 SV=1	PF10297//PF13631//PF01080//PF00141//PF09339	Minimal binding motif of Hap4 for binding to Hap2/3/5//Cytochrome b(N-terminal)/b6/petB//Presenilin//Peroxidase//IclR helix-turn-helix domain	GO:0006118//GO:0055114//GO:0006979//GO:0006804//GO:0006355	electron transport//oxidation-reduction process//response to oxidative stress//peroxidase reaction//regulation of transcription, DNA-templated	GO:0004601//GO:0009055//GO:0003677//GO:0016491//GO:0004190//GO:0020037	peroxidase activity//electron carrier activity//DNA binding//oxidoreductase activity//aspartic-type endopeptidase activity//heme binding	GO:0005634//GO:0016021//GO:0016020	nucleus//integral component of membrane//membrane	--	--
c31848_g2	1278	363814583	NP_001242766.1	1305	4.78675e-176	uncharacterized protein LOC100804829 precursor [Glycine max] >gi|255645056|gb|ACU23027.1| unknown [Glycine max]	535763	L36111.1	259	4.85241e-131	Stylosanthes humilis peroxidase mRNA	K00430	E1.11.1.7	peroxidase	http://www.genome.jp/dbget-bin/www_bget?ko:K00430	Q42578	952	2.12988e-124	Peroxidase 53 OS=Arabidopsis thaliana GN=PER53 PE=1 SV=1	PF00141	Peroxidase	GO:0055114//GO:0006979//GO:0006804	oxidation-reduction process//response to oxidative stress//peroxidase reaction	GO:0046872//GO:0020037//GO:0004601	metal ion binding//heme binding//peroxidase activity	--	--	--	--
c17272_g1	1333	356537521	XP_003537275.1	774	1.45426e-145	PREDICTED: peroxidase 21 [Glycine max]	--	--	--	--	--	K00430	E1.11.1.7	peroxidase	http://www.genome.jp/dbget-bin/www_bget?ko:K00430	Q42580	650	2.36266e-124	Peroxidase 21 OS=Arabidopsis thaliana GN=PER21 PE=1 SV=1	PF00141	Peroxidase	GO:0055114//GO:0006979//GO:0006804	oxidation-reduction process//response to oxidative stress//peroxidase reaction	GO:0020037//GO:0004601	heme binding//peroxidase activity	--	--	--	--
c33063_g3	1263	356517328	XP_003527340.1	1366	0	PREDICTED: peroxidase 52-like [Glycine max]	357452884	XM_003596671.1	286	4.69323e-146	Medicago truncatula Peroxidase (MTR_2g084080) mRNA, complete cds	K00430	E1.11.1.7	peroxidase	http://www.genome.jp/dbget-bin/www_bget?ko:K00430	Q9FLC0	1070	1.53424e-142	Peroxidase 52 OS=Arabidopsis thaliana GN=PER52 PE=2 SV=1	PF00141	Peroxidase	GO:0006804//GO:0006979//GO:0055114	peroxidase reaction//response to oxidative stress//oxidation-reduction process	GO:0004601//GO:0020037//GO:0046872	peroxidase activity//heme binding//metal ion binding	--	--	--	--
c51264_g1	244	358348084	XP_003638079.1	399	1.22755e-45	Peroxidase [Medicago truncatula] >gi|657380073|gb|KEH24352.1| cationic peroxidase [Medicago truncatula]	502112375	XM_004494254.1	103	4.34213e-45	PREDICTED: Cicer arietinum peroxidase 3-like (LOC101493935), mRNA	--	--	--	--	Q9SUT2	252	6.7734e-26	Peroxidase 39 OS=Arabidopsis thaliana GN=PER39 PE=1 SV=1	PF00141	Peroxidase	GO:0006979//GO:0006804//GO:0055114	response to oxidative stress//peroxidase reaction//oxidation-reduction process	GO:0004601//GO:0020037//GO:0046872	peroxidase activity//heme binding//metal ion binding	--	--	--	--
c17332_g1	242	1232069	AAB67737.1	250	4.44652e-24	cationic peroxidase [Stylosanthes humilis]	1232068	L77080.1	144	6.94723e-68	Stylosanthes humilis cationic peroxidase gene, complete cds	K00430	E1.11.1.7	peroxidase	http://www.genome.jp/dbget-bin/www_bget?ko:K00430	P22196	239	4.15933e-24	Cationic peroxidase 2 OS=Arachis hypogaea GN=PNC2 PE=2 SV=1	PF00141	Peroxidase	GO:0006979//GO:0006804//GO:0055114	response to oxidative stress//peroxidase reaction//oxidation-reduction process	GO:0046872//GO:0004601//GO:0020037	metal ion binding//peroxidase activity//heme binding	--	--	--	--
c43087_g1	2838	571507889	XP_003545265.2	1407	0	PREDICTED: peroxidase 9-like [Glycine max]	358348473	XM_003638223.1	453	0	Medicago truncatula Peroxidase like protein (MTR_124s0011) mRNA, complete cds	K00430	E1.11.1.7	peroxidase	http://www.genome.jp/dbget-bin/www_bget?ko:K00430	Q96512	1189	5.34701e-153	Peroxidase 9 OS=Arabidopsis thaliana GN=PER9 PE=1 SV=1	PF00141	Peroxidase	GO:0055114//GO:0006804//GO:0006979	oxidation-reduction process//peroxidase reaction//response to oxidative stress	GO:0020037//GO:0004601	heme binding//peroxidase activity	--	--	--	--
c48623_g1	322	502147797	XP_004506919.1	198	3.20864e-16	PREDICTED: putative Peroxidase 48-like [Cicer arietinum]	--	--	--	--	--	--	--	--	--	O81755	155	8.57617e-12	Putative Peroxidase 48 OS=Arabidopsis thaliana GN=PER48 PE=3 SV=3	PF00141//PF04147//PF08001//PF04889	Peroxidase//Nop14-like family//CMV US//Cwf15/Cwc15 cell cycle control protein	GO:0006804//GO:0006979//GO:0055114//GO:0000398//GO:0030683	peroxidase reaction//response to oxidative stress//oxidation-reduction process//mRNA splicing, via spliceosome//evasion or tolerance by virus of host immune response	GO:0020037//GO:0004601	heme binding//peroxidase activity	GO:0032040//GO:0044386//GO:0005681	small-subunit processome//integral to host endoplasmic reticulum membrane//spliceosomal complex	--	--
c34110_g1	1181	356563981	XP_003550235.1	1231	1.00123e-165	PREDICTED: peroxidase 46-like [Glycine max]	571538767	XM_003550187.2	426	0	PREDICTED: Glycine max peroxidase 46-like (LOC100803223), mRNA	K00430	E1.11.1.7	peroxidase	http://www.genome.jp/dbget-bin/www_bget?ko:K00430	O81772	1020	2.25922e-135	Peroxidase 46 OS=Arabidopsis thaliana GN=PER46 PE=3 SV=1	PF00141	Peroxidase	GO:0055114//GO:0006804//GO:0006979	oxidation-reduction process//peroxidase reaction//response to oxidative stress	GO:0020037//GO:0004601	heme binding//peroxidase activity	--	--	--	--
c28955_g1	969	593797366	XP_007161721.1	1155	2.6546e-155	hypothetical protein PHAVU_001G092900g [Phaseolus vulgaris] >gi|561035185|gb|ESW33715.1| hypothetical protein PHAVU_001G092900g [Phaseolus vulgaris]	--	--	--	--	--	K00430	E1.11.1.7	peroxidase	http://www.genome.jp/dbget-bin/www_bget?ko:K00430	Q96509	861	2.44794e-112	Peroxidase 55 OS=Arabidopsis thaliana GN=PER55 PE=1 SV=1	PF00141	Peroxidase	GO:0006804//GO:0006979//GO:0055114	peroxidase reaction//response to oxidative stress//oxidation-reduction process	GO:0004601//GO:0020037	peroxidase activity//heme binding	--	--	--	--
c52616_g1	294	388507558	AFK41845.1	316	1.15512e-35	unknown [Medicago truncatula]	--	--	--	--	--	--	--	--	--	Q9LSY7	182	8.08989e-16	Peroxidase 30 OS=Arabidopsis thaliana GN=PER30 PE=1 SV=1	PF00141	Peroxidase	GO:0055114//GO:0006804//GO:0006979	oxidation-reduction process//peroxidase reaction//response to oxidative stress	GO:0020037//GO:0004601	heme binding//peroxidase activity	--	--	--	--

## Sheet: Annotation of the laccases
Genes	Gene Length	NR GI	NR ID	NR Score	NR Evalue	NR Description	NT GI	NT ID	NT Score	NT Evalue	NT Description	KO ID	KO Name	KO Description	Http Link	Swissprot ID	Swissprot Score	Swissprot Evalue	Swissprot Description	PFAM ID	PFAM description	Gene Ontology Biological Pathway	BP Description	Gene Ontology Molecular Function	MF Description	Gene Ontology Cellular Component	CC Description	KOG ID	KOG Description
c32097_g1	2137	356567953	XP_003552179.1	2501	0	PREDICTED: laccase-17-like [Glycine max]	571547061	XM_003552131.2	772	0	PREDICTED: Glycine max laccase-17-like (LOC100777925), mRNA	--	--	--	--	Q9FJD5	2069	0	Laccase-17 OS=Arabidopsis thaliana GN=LAC17 PE=2 SV=1	PF07731//PF07732//PF00394	Multicopper oxidase//Multicopper oxidase//Multicopper oxidase	GO:0055114	oxidation-reduction process	GO:0016491//GO:0005507	oxidoreductase activity//copper ion binding	--	--	KOG1263	Multicopper oxidases
c40073_g1	1983	593691041	XP_007146090.1	2466	0	hypothetical protein PHAVU_006G011700g [Phaseolus vulgaris] >gi|561019313|gb|ESW18084.1| hypothetical protein PHAVU_006G011700g [Phaseolus vulgaris]	571564609	XM_003555610.2	649	0	PREDICTED: Glycine max L-ascorbate oxidase-like (LOC100776011), mRNA	K00423	E1.10.3.3	L-ascorbate oxidase	http://www.genome.jp/dbget-bin/www_bget?ko:K00423	P14133	2060	0	L-ascorbate oxidase OS=Cucumis sativus PE=1 SV=1	PF00394//PF07732//PF07731//PF00127	Multicopper oxidase//Multicopper oxidase//Multicopper oxidase//Copper binding proteins, plastocyanin/azurin family	GO:0055114//GO:0006118	oxidation-reduction process//electron transport	GO:0016491//GO:0009055//GO:0005507	oxidoreductase activity//electron carrier activity//copper ion binding	--	--	KOG1263	Multicopper oxidases
c97_g1	321	225449454	XP_002278275.1	488	3.44289e-56	PREDICTED: laccase-17 [Vitis vinifera] >gi|296086211|emb|CBI31652.3| unnamed protein product [Vitis vinifera]	--	--	--	--	--	--	--	--	--	Q10ND7	452	1.39357e-52	Laccase-10 OS=Oryza sativa subsp. japonica GN=LAC10 PE=2 SV=1	PF07732//PF00394	Multicopper oxidase//Multicopper oxidase	GO:0046274//GO:0055114	lignin catabolic process//oxidation-reduction process	GO:0052716//GO:0005507//GO:0016491	hydroquinone:oxygen oxidoreductase activity//copper ion binding//oxidoreductase activity	GO:0048046	apoplast	--	--
c45378_g1	243	84626066	ABC59623.1	242	3.68105e-22	putative copper ion-binding laccase [Pisum sativum]	--	--	--	--	--	--	--	--	--	Q9SR40	207	5.99032e-19	Laccase-7 OS=Arabidopsis thaliana GN=LAC7 PE=2 SV=1	PF07732	Multicopper oxidase	GO:0055114//GO:0046274	oxidation-reduction process//lignin catabolic process	GO:0005507//GO:0052716	copper ion binding//hydroquinone:oxygen oxidoreductase activity	GO:0048046	apoplast	--	--
c25874_g2	1721	593489403	XP_007141569.1	1987	0	hypothetical protein PHAVU_008G206900g [Phaseolus vulgaris] >gi|561014702|gb|ESW13563.1| hypothetical protein PHAVU_008G206900g [Phaseolus vulgaris]	593489402	XM_007141507.1	473	0	Phaseolus vulgaris hypothetical protein (PHAVU_008G206900g) mRNA, complete cds	K00423	E1.10.3.3	L-ascorbate oxidase	http://www.genome.jp/dbget-bin/www_bget?ko:K00423	Q40588	1768	0	L-ascorbate oxidase OS=Nicotiana tabacum GN=AAO PE=2 SV=1	PF07732//PF00394//PF07731	Multicopper oxidase//Multicopper oxidase//Multicopper oxidase	GO:0055114	oxidation-reduction process	GO:0016491//GO:0005507	oxidoreductase activity//copper ion binding	--	--	KOG1263	Multicopper oxidases
c29730_g1	1689	357462637	XP_003601600.1	2290	0	L-ascorbate oxidase-like protein [Medicago truncatula] >gi|355490648|gb|AES71851.1| L-ascorbate oxidase-like protein [Medicago truncatula]	357462638	XM_003601553.1	450	0	Medicago truncatula L-ascorbate oxidase-like protein (MTR_3g083450) mRNA, complete cds	K00423	E1.10.3.3	L-ascorbate oxidase	http://www.genome.jp/dbget-bin/www_bget?ko:K00423	Q00624	2004	0	L-ascorbate oxidase homolog OS=Brassica napus GN=Bp10 PE=2 SV=1	PF00394//PF07732//PF07731	Multicopper oxidase//Multicopper oxidase//Multicopper oxidase	GO:0055114	oxidation-reduction process	GO:0005507//GO:0016491	copper ion binding//oxidoreductase activity	--	--	KOG1263	Multicopper oxidases
c25686_g1	1970	356495402	XP_003516567.1	2610	0	PREDICTED: laccase-11-like [Glycine max]	571435782	XM_003516519.2	912	0	PREDICTED: Glycine max laccase-11-like (LOC100820452), mRNA	--	--	--	--	Q8VZA1	2289	0	Laccase-11 OS=Arabidopsis thaliana GN=LAC11 PE=2 SV=1	PF07732//PF00394//PF07731	Multicopper oxidase//Multicopper oxidase//Multicopper oxidase	GO:0055114//GO:0046274	oxidation-reduction process//lignin catabolic process	GO:0016491//GO:0005507//GO:0052716	oxidoreductase activity//copper ion binding//hydroquinone:oxygen oxidoreductase activity	GO:0048046	apoplast	KOG1263	Multicopper oxidases
c45420_g1	259	356563670	XP_003550084.1	364	3.61899e-39	PREDICTED: L-ascorbate oxidase homolog isoform 1 [Glycine max]	297825270	XM_002880472.1	77	1.32042e-30	Arabidopsis lyrata subsp. lyrata hypothetical protein, mRNA	--	--	--	--	Q9SU40	282	3.5895e-29	Monocopper oxidase-like protein SKU5 OS=Arabidopsis thaliana GN=SKU5 PE=1 SV=1	PF07732	Multicopper oxidase	GO:0055114	oxidation-reduction process	GO:0005507//GO:0016491	copper ion binding//oxidoreductase activity	--	--	--	--
c40523_g7	2360	502120451	XP_004496967.1	2301	0	PREDICTED: spore coat protein A-like isoform X1 [Cicer arietinum] >gi|502120454|ref|XP_004496968.1| PREDICTED: spore coat protein A-like isoform X2 [Cicer arietinum]	571566743	XM_003555903.2	656	0	PREDICTED: Glycine max bilirubin oxidase-like (LOC100799744), transcript variant X1, mRNA	--	--	--	--	Q949X9	2000	0	Multicopper oxidase LPR2 OS=Arabidopsis thaliana GN=LPR2 PE=2 SV=1	PF00394//PF07732//PF07731	Multicopper oxidase//Multicopper oxidase//Multicopper oxidase	GO:0055114	oxidation-reduction process	GO:0016491//GO:0005507	oxidoreductase activity//copper ion binding	--	--	--	--
c38150_g2	2108	19911587	BAB86897.1	1957	0	syringolide-induced protein B13-1-1 [Glycine max]	593793371	XM_007159663.1	527	0	Phaseolus vulgaris hypothetical protein (PHAVU_002G262200g) mRNA, complete cds	--	--	--	--	P14133	1211	2.32056e-163	L-ascorbate oxidase OS=Cucumis sativus PE=1 SV=1	PF07732//PF03059//PF00394//PF07731	Multicopper oxidase//Nicotianamine synthase protein//Multicopper oxidase//Multicopper oxidase	GO:0030418//GO:0055114	nicotianamine biosynthetic process//oxidation-reduction process	GO:0005507//GO:0030410//GO:0016491	copper ion binding//nicotianamine synthase activity//oxidoreductase activity	GO:0005576	extracellular region	KOG1263	Multicopper oxidases
c12564_g1	486	567143872	XP_006396008.1	301	2.19821e-32	hypothetical protein EUTSA_v10005208mg [Eutrema salsugineum] >gi|557092647|gb|ESQ33294.1| hypothetical protein EUTSA_v10005208mg [Eutrema salsugineum]	593795137	XM_007160545.1	118	4.25458e-53	Phaseolus vulgaris hypothetical protein (PHAVU_001G001500g) mRNA, complete cds	--	--	--	--	P29162	177	7.26763e-14	L-ascorbate oxidase homolog OS=Nicotiana tabacum PE=1 SV=1	PF07732	Multicopper oxidase	--	--	GO:0005507	copper ion binding	--	--	--	--
c33752_g1	2406	593461033	XP_007140706.1	1758	0	hypothetical protein PHAVU_008G134900g [Phaseolus vulgaris] >gi|561013839|gb|ESW12700.1| hypothetical protein PHAVU_008G134900g [Phaseolus vulgaris]	571474367	XM_003530795.2	725	0	PREDICTED: Glycine max monocopper oxidase-like protein SKU5-like (LOC100811543), transcript variant X1, mRNA	--	--	--	--	Q9SU40	1256	3.05238e-161	Monocopper oxidase-like protein SKU5 OS=Arabidopsis thaliana GN=SKU5 PE=1 SV=1	PF07731//PF00394//PF07732	Multicopper oxidase//Multicopper oxidase//Multicopper oxidase	GO:0055114	oxidation-reduction process	GO:0016491//GO:0005507	oxidoreductase activity//copper ion binding	--	--	KOG1263	Multicopper oxidases
c35893_g1	2234	593781847	XP_007153964.1	1921	0	hypothetical protein PHAVU_003G080100g [Phaseolus vulgaris] >gi|561027318|gb|ESW25958.1| hypothetical protein PHAVU_003G080100g [Phaseolus vulgaris]	593781846	XM_007153902.1	712	0	Phaseolus vulgaris hypothetical protein (PHAVU_003G080100g) mRNA, complete cds	--	--	--	--	Q00624	1141	4.05982e-147	L-ascorbate oxidase homolog OS=Brassica napus GN=Bp10 PE=2 SV=1	PF07731//PF00444//PF00394//PF07732	Multicopper oxidase//Ribosomal protein L36//Multicopper oxidase//Multicopper oxidase	GO:0055114//GO:0006412//GO:0042254	oxidation-reduction process//translation//ribosome biogenesis	GO:0016491//GO:0003735//GO:0005507	oxidoreductase activity//structural constituent of ribosome//copper ion binding	GO:0005840//GO:0005622	ribosome//intracellular	KOG1263	Multicopper oxidases
c25792_g1	1696	571511597	XP_006596443.1	1974	0	PREDICTED: laccase-3-like [Glycine max]	571543417	XM_003552883.2	755	0	PREDICTED: Glycine max laccase-3-like (LOC100806093), mRNA	--	--	--	--	Q56YT0	1624	0	Laccase-3 OS=Arabidopsis thaliana GN=LAC3 PE=2 SV=2	PF07731//PF00394//PF07732	Multicopper oxidase//Multicopper oxidase//Multicopper oxidase	GO:0055114	oxidation-reduction process	GO:0005507//GO:0016491	copper ion binding//oxidoreductase activity	--	--	KOG1263	Multicopper oxidases
c47928_g1	324	356496126	XP_003516921.1	430	5.65528e-48	PREDICTED: laccase-7-like [Glycine max]	502146855	XM_004506581.1	100	2.77202e-43	PREDICTED: Cicer arietinum laccase-7-like (LOC101515697), mRNA	--	--	--	--	Q5N7B4	391	5.00457e-44	Laccase-7 OS=Oryza sativa subsp. japonica GN=LAC7 PE=2 SV=1	PF00394//PF07732	Multicopper oxidase//Multicopper oxidase	GO:0055114	oxidation-reduction process	GO:0016491//GO:0005507	oxidoreductase activity//copper ion binding	--	--	KOG1263	Multicopper oxidases
c37272_g2	2114	593413372	XP_007140440.1	1259	1.1676e-161	hypothetical protein PHAVU_008G112200g [Phaseolus vulgaris] >gi|561013573|gb|ESW12434.1| hypothetical protein PHAVU_008G112200g [Phaseolus vulgaris]	571466279	XM_003529083.2	248	1.0561e-124	PREDICTED: Glycine max laccase-7-like (LOC100814392), mRNA	--	--	--	--	Q9SR40	981	8.03418e-122	Laccase-7 OS=Arabidopsis thaliana GN=LAC7 PE=2 SV=1	PF14622//PF07731//PF07732//PF02480//PF00394	Ribonuclease-III-like//Multicopper oxidase//Multicopper oxidase//Alphaherpesvirus glycoprotein E//Multicopper oxidase	GO:0055114//GO:0051252//GO:0006396	oxidation-reduction process//regulation of RNA metabolic process//RNA processing	GO:0016491//GO:0003723//GO:0005507//GO:0004525	oxidoreductase activity//RNA binding//copper ion binding//ribonuclease III activity	GO:0016020	membrane	KOG1263	Multicopper oxidases
c40060_g2	2069	356551522	XP_003544123.1	2399	0	PREDICTED: laccase-4-like [Glycine max]	357492550	XM_003616516.1	695	0	Medicago truncatula Laccase (MTR_5g081810) mRNA, complete cds	--	--	--	--	O80434	1989	0	Laccase-4 OS=Arabidopsis thaliana GN=IRX12 PE=2 SV=2	PF07732//PF00412//PF07731	Multicopper oxidase//LIM domain//Multicopper oxidase	GO:0046274//GO:0055114	lignin catabolic process//oxidation-reduction process	GO:0008270//GO:0016491//GO:0052716//GO:0005507	zinc ion binding//oxidoreductase activity//hydroquinone:oxygen oxidoreductase activity//copper ion binding	GO:0048046	apoplast	KOG1263	Multicopper oxidases
c38254_g1	2182	356551363	XP_003544045.1	2497	0	PREDICTED: laccase-5-like [Glycine max]	502130078	XM_004500466.1	712	0	PREDICTED: Cicer arietinum laccase-12-like (LOC101510712), mRNA	--	--	--	--	Q9FLB5	2285	0	Laccase-12 OS=Arabidopsis thaliana GN=LAC12 PE=2 SV=1	PF07731//PF07732//PF00394	Multicopper oxidase//Multicopper oxidase//Multicopper oxidase	GO:0055114	oxidation-reduction process	GO:0016491//GO:0005507	oxidoreductase activity//copper ion binding	--	--	KOG1263	Multicopper oxidases
c40060_g1	2594	502146856	XP_004506638.1	2058	0	PREDICTED: laccase-7-like [Cicer arietinum]	502146855	XM_004506581.1	412	0	PREDICTED: Cicer arietinum laccase-7-like (LOC101515697), mRNA	--	--	--	--	Q9SR40	1569	0	Laccase-7 OS=Arabidopsis thaliana GN=LAC7 PE=2 SV=1	PF00394//PF07732//PF07731	Multicopper oxidase//Multicopper oxidase//Multicopper oxidase	GO:0055114	oxidation-reduction process	GO:0016491//GO:0005507	oxidoreductase activity//copper ion binding	--	--	KOG1263	Multicopper oxidases
c37765_g1	2008	356566153	XP_003551299.1	2406	0	PREDICTED: laccase-4-like [Glycine max]	571493148	XM_003539910.2	767	0	PREDICTED: Glycine max laccase-4-like (LOC100785096), mRNA	--	--	--	--	O80434	2090	0	Laccase-4 OS=Arabidopsis thaliana GN=IRX12 PE=2 SV=2	PF07732//PF10557//PF00394//PF07731	Multicopper oxidase//Cullin protein neddylation domain//Multicopper oxidase//Multicopper oxidase	GO:0055114//GO:0006511	oxidation-reduction process//ubiquitin-dependent protein catabolic process	GO:0016491//GO:0031625//GO:0005507	oxidoreductase activity//ubiquitin protein ligase binding//copper ion binding	GO:0031461	cullin-RING ubiquitin ligase complex	KOG1263	Multicopper oxidases
c25874_g1	271	593691039	XP_007146089.1	149	1.91236e-09	hypothetical protein PHAVU_006G011600g [Phaseolus vulgaris] >gi|561019312|gb|ESW18083.1| hypothetical protein PHAVU_006G011600g [Phaseolus vulgaris]	--	--	--	--	--	--	--	--	--	P24792	125	7.93649e-08	L-ascorbate oxidase OS=Cucurbita maxima GN=AAO PE=1 SV=2	PF07732	Multicopper oxidase	--	--	GO:0005507	copper ion binding	--	--	--	--
c35836_g1	2333	567910533	XP_006447580.1	2524	0	hypothetical protein CICLE_v10014842mg [Citrus clementina] >gi|568830800|ref|XP_006469673.1| PREDICTED: L-ascorbate oxidase homolog isoform X1 [Citrus sinensis] >gi|557550191|gb|ESR60820.1| hypothetical protein CICLE_v10014842mg [Citrus clementina] >gi|641835716|gb|KDO54689.1| hypothetical protein CISIN_1g009283mg [Citrus sinensis]	357453362	XM_003596910.1	875	0	Medicago truncatula L-ascorbate oxidase-like protein (MTR_2g088080) mRNA, complete cds	--	--	--	--	P29162	1479	0	L-ascorbate oxidase homolog OS=Nicotiana tabacum PE=1 SV=1	PF07731//PF00394//PF07732	Multicopper oxidase//Multicopper oxidase//Multicopper oxidase	GO:0055114	oxidation-reduction process	GO:0016491//GO:0005507	oxidoreductase activity//copper ion binding	--	--	KOG1263	Multicopper oxidases
c66788_g1	270	593383380	XP_007140298.1	465	6.8273e-53	hypothetical protein PHAVU_008G100400g [Phaseolus vulgaris] >gi|561013431|gb|ESW12292.1| hypothetical protein PHAVU_008G100400g [Phaseolus vulgaris]	593383379	XM_007140236.1	168	3.58627e-81	Phaseolus vulgaris hypothetical protein (PHAVU_008G100400g) mRNA, complete cds	--	--	--	--	Q9FJD5	401	9.71674e-46	Laccase-17 OS=Arabidopsis thaliana GN=LAC17 PE=2 SV=1	PF07732	Multicopper oxidase	--	--	GO:0005507	copper ion binding	--	--	KOG1263	Multicopper oxidases
c38518_g1	1924	357468669	XP_003604619.1	2514	0	Laccase 1a [Medicago truncatula] >gi|355505674|gb|AES86816.1| laccase/diphenol oxidase family protein [Medicago truncatula]	357468668	XM_003604571.1	749	0	Medicago truncatula Laccase 1a (MTR_4g015120) mRNA, complete cds	--	--	--	--	O80434	2271	0	Laccase-4 OS=Arabidopsis thaliana GN=IRX12 PE=2 SV=2	PF00394//PF07732//PF07731	Multicopper oxidase//Multicopper oxidase//Multicopper oxidase	GO:0046274//GO:0055114	lignin catabolic process//oxidation-reduction process	GO:0005507//GO:0052716//GO:0016491	copper ion binding//hydroquinone:oxygen oxidoreductase activity//oxidoreductase activity	GO:0048046	apoplast	KOG1263	Multicopper oxidases
c43225_g2	461	--	--	--	--	--	--	--	--	--	--	--	--	--	--	--	--	--	--	PF07732	Multicopper oxidase	--	--	GO:0005507	copper ion binding	--	--	--	--
c38192_g3	2328	593785175	XP_007155628.1	2431	0	hypothetical protein PHAVU_003G217800g [Phaseolus vulgaris] >gi|561028982|gb|ESW27622.1| hypothetical protein PHAVU_003G217800g [Phaseolus vulgaris]	571536381	XM_006600766.1	1017	0	PREDICTED: Glycine max monocopper oxidase-like protein SKU5-like (LOC100798971), transcript variant X4, mRNA	--	--	--	--	Q9SU40	2281	0	Monocopper oxidase-like protein SKU5 OS=Arabidopsis thaliana GN=SKU5 PE=1 SV=1	PF07732//PF00394//PF07731	Multicopper oxidase//Multicopper oxidase//Multicopper oxidase	GO:0055114	oxidation-reduction process	GO:0005507//GO:0016491	copper ion binding//oxidoreductase activity	--	--	KOG1263	Multicopper oxidases
c38254_g2	2037	356501207	XP_003519418.1	2402	0	PREDICTED: laccase-5-like [Glycine max]	571441808	XM_003519370.2	743	0	PREDICTED: Glycine max laccase-5-like (LOC100797749), mRNA	--	--	--	--	Q9FLB5	2141	0	Laccase-12 OS=Arabidopsis thaliana GN=LAC12 PE=2 SV=1	PF00394//PF07732//PF07731	Multicopper oxidase//Multicopper oxidase//Multicopper oxidase	GO:0055114//GO:0046274	oxidation-reduction process//lignin catabolic process	GO:0016491//GO:0052716//GO:0005507	oxidoreductase activity//hydroquinone:oxygen oxidoreductase activity//copper ion binding	GO:0048046	apoplast	KOG1263	Multicopper oxidases
c18913_g1	434	657385282	AES98533.2	762	4.76572e-96	laccase/diphenol oxidase family protein [Medicago truncatula]	502095935	XM_004490517.1	278	4.28937e-142	PREDICTED: Cicer arietinum laccase-4-like (LOC101494017), mRNA	--	--	--	--	O80434	697	7.72467e-88	Laccase-4 OS=Arabidopsis thaliana GN=IRX12 PE=2 SV=2	PF07732//PF07731	Multicopper oxidase//Multicopper oxidase	GO:0046274//GO:0055114	lignin catabolic process//oxidation-reduction process	GO:0016491//GO:0005507//GO:0052716	oxidoreductase activity//copper ion binding//hydroquinone:oxygen oxidoreductase activity	GO:0048046	apoplast	KOG1263	Multicopper oxidases
c46804_g1	231	356563670	XP_003550084.1	208	1.31679e-17	PREDICTED: L-ascorbate oxidase homolog isoform 1 [Glycine max]	502152985	XM_004509121.1	79	8.94842e-32	PREDICTED: Cicer arietinum L-ascorbate oxidase homolog (LOC101514400), mRNA	--	--	--	--	P29162	183	8.17586e-16	L-ascorbate oxidase homolog OS=Nicotiana tabacum PE=1 SV=1	PF07732	Multicopper oxidase	GO:0055114	oxidation-reduction process	GO:0016491//GO:0005507	oxidoreductase activity//copper ion binding	--	--	--	--
c39915_g1	1280	593703034	XP_007151920.1	681	5.78984e-80	hypothetical protein PHAVU_004G087000g [Phaseolus vulgaris] >gi|561025229|gb|ESW23914.1| hypothetical protein PHAVU_004G087000g [Phaseolus vulgaris]	593703033	XM_007151858.1	232	4.96447e-116	Phaseolus vulgaris hypothetical protein (PHAVU_004G087000g) mRNA, complete cds	--	--	--	--	Q84J37	548	8.47421e-62	Laccase-15 OS=Arabidopsis thaliana GN=TT10 PE=1 SV=1	PF07732//PF00394	Multicopper oxidase//Multicopper oxidase	GO:0055114	oxidation-reduction process	GO:0005507//GO:0016491	copper ion binding//oxidoreductase activity	--	--	KOG1263	Multicopper oxidases
c43656_g4	3262	657375078	KEH20500.1	1588	0	multi-copper oxidase-like protein [Medicago truncatula]	571537546	XM_003550035.2	835	0	PREDICTED: Glycine max L-ascorbate oxidase homolog (LOC100809971), mRNA	--	--	--	--	P29162	1019	6.07143e-156	L-ascorbate oxidase homolog OS=Nicotiana tabacum PE=1 SV=1	PF00394//PF07732//PF07731	Multicopper oxidase//Multicopper oxidase//Multicopper oxidase	GO:0055114	oxidation-reduction process	GO:0005507//GO:0016491	copper ion binding//oxidoreductase activity	--	--	KOG1263	Multicopper oxidases
c2811_g1	323	357469087	XP_003604828.1	248	3.04014e-25	Laccase [Medicago truncatula]	--	--	--	--	--	--	--	--	--	Q9SR40	201	9.85385e-18	Laccase-7 OS=Arabidopsis thaliana GN=LAC7 PE=2 SV=1	PF07732//PF01308	Multicopper oxidase//Chlamydia major outer membrane protein	GO:0006810	transport	GO:0005198//GO:0015288//GO:0005507	structural molecule activity//porin activity//copper ion binding	GO:0009279	cell outer membrane	--	--
c31310_g1	1569	593427042	XP_007140515.1	2217	0	hypothetical protein PHAVU_008G119200g, partial [Phaseolus vulgaris] >gi|561013648|gb|ESW12509.1| hypothetical protein PHAVU_008G119200g, partial [Phaseolus vulgaris]	571466204	XM_003530164.2	667	0	PREDICTED: Glycine max laccase-17-like (LOC100810993), mRNA	--	--	--	--	Q9FJD5	1818	0	Laccase-17 OS=Arabidopsis thaliana GN=LAC17 PE=2 SV=1	PF07731//PF00394//PF07732//PF02892	Multicopper oxidase//Multicopper oxidase//Multicopper oxidase//BED zinc finger	GO:0055114	oxidation-reduction process	GO:0005507//GO:0003677//GO:0016491	copper ion binding//DNA binding//oxidoreductase activity	--	--	KOG1263	Multicopper oxidases
c30185_g2	2095	571450249	XP_003523887.2	2268	0	PREDICTED: monocopper oxidase-like protein SKS1-like [Glycine max]	593696453	XM_007148647.1	823	0	Phaseolus vulgaris hypothetical protein (PHAVU_005G008000g) mRNA, complete cds	--	--	--	--	Q8VXX5	2009	0	Monocopper oxidase-like protein SKS1 OS=Arabidopsis thaliana GN=SKS1 PE=1 SV=1	PF00394//PF07732//PF07731	Multicopper oxidase//Multicopper oxidase//Multicopper oxidase	GO:0055114	oxidation-reduction process	GO:0016491//GO:0005507	oxidoreductase activity//copper ion binding	--	--	KOG1263	Multicopper oxidases
c34494_g1	2209	657396164	KEH36280.1	1112	1.04701e-139	multi-copper oxidase-like protein [Medicago truncatula]	571458520	XM_003527413.2	414	0	PREDICTED: Glycine max L-ascorbate oxidase homolog (LOC100776222), mRNA	--	--	--	--	Q00624	677	2.26612e-77	L-ascorbate oxidase homolog OS=Brassica napus GN=Bp10 PE=2 SV=1	PF07731//PF03307//PF00394//PF07732	Multicopper oxidase//Adenovirus 15.3kD protein in E3 region//Multicopper oxidase//Multicopper oxidase	GO:0055114//GO:0019049	oxidation-reduction process//evasion or tolerance of host defenses by virus	GO:0016491//GO:0005507	oxidoreductase activity//copper ion binding	--	--	KOG1263	Multicopper oxidases
c40525_g2	2157	502144383	XP_004505676.1	2345	0	PREDICTED: L-ascorbate oxidase homolog [Cicer arietinum]	502144382	XM_004505619.1	666	0	PREDICTED: Cicer arietinum L-ascorbate oxidase homolog (LOC101515454), mRNA	--	--	--	--	P29162	1364	4.77734e-179	L-ascorbate oxidase homolog OS=Nicotiana tabacum PE=1 SV=1	PF07731//PF00451//PF00394//PF07732	Multicopper oxidase//Scorpion short toxin, BmKK2//Multicopper oxidase//Multicopper oxidase	GO:0055114//GO:0006810//GO:0009405	oxidation-reduction process//transport//pathogenesis	GO:0016491//GO:0008200//GO:0005507	oxidoreductase activity//ion channel inhibitor activity//copper ion binding	GO:0005576	extracellular region	KOG1263	Multicopper oxidases
c27287_g2	501	297848704	XP_002892233.1	188	3.31081e-15	hypothetical protein ARALYDRAFT_470450 [Arabidopsis lyrata subsp. lyrata] >gi|297338075|gb|EFH68492.1| hypothetical protein ARALYDRAFT_470450 [Arabidopsis lyrata subsp. lyrata]	--	--	--	--	--	--	--	--	--	--	--	--	--	PF07732	Multicopper oxidase	--	--	GO:0005507	copper ion binding	--	--	--	--

## Sheet: Peroxidases and laccase
Peroxidases
Gene ID	1	2	3	4	5	6	7	8	9	10	11	12	13	14	15	16	17	18
c34324_g1	9.53	10.31	9.92	6.54	8.34	9.17	6.24	6.67	6.7	18.18	27.22	20.59	9.5	9.48	11.26	5.79	11.68	7.67
c31848_g1	1.48	6.93	4.22	0.3	1.33	1.31	0.97	0.71	1.09	5.82	17.42	6.64	0.39	1.43	1.34	0	0.04	0.05
c33140_g1	55.01	71.37	64.45	34.88	37.11	39.91	33.98	38.67	33.89	116.77	79.33	107.08	51.29	49.05	52.64	25.29	203.64	64.11
c31848_g3	0.28	0.68	0.13	0	0.56	0.13	0.25	1.13	1.17	0.14	0.44	0.41	0	0.14	0.14	0.43	0	0.28
c36916_g1	8.67	28.13	18.34	4.73	8.57	8.11	7.11	6.79	8.72	32.91	32.05	35.4	16.8	38.4	34.31	4.84	15.85	9.41
c40828_g4	0	0.24	0.66	0	0	0	0	0	0	0.08	0.42	0.16	0	0	0	0	0.48	0
c18811_g1	0	0.13	0.38	0	0.14	0	0	0.14	0	0.69	0.86	0.27	0	0	0.14	0	0	0
c9194_g1	0	0.26	0.48	0	0	0	0	0	0	0.07	1.02	2.07	0	0	0	0	0	0
c33609_g1	29.64	40.69	42.56	32.53	40.67	35.76	41.06	41.96	43.02	87.42	84.53	90.94	37.28	35.9	46.06	31.66	72.03	43.27
c18102_g2	1.25	1.96	1.98	0.31	0.7	1.04	0.68	0.16	0.22	3.22	2.81	3.29	0.43	1.07	0.8	0	0	0
c33287_g1	0.2	1.33	1.06	0.04	0.21	0.22	0.18	0.13	0.08	9.48	29.57	17.43	0.51	4.87	4.79	0.17	0.04	0.04
c43626_g2	3.04	24.55	17.38	0.65	1.03	1.31	1.12	1.08	1.02	17.73	27.61	21.9	10.86	50.52	37.65	0.69	0.36	0.46
c11192_g1	0	0.38	0.28	0	0	0	0	0	0	0.31	3.93	1.6	0	0.23	0.08	0	0	0
c12863_g1	0	9.06	3.17	0	0	0	0	0	1.47	4.76	16.66	6.67	0	0.86	0.85	0	0	0
c28611_g1	0.68	1.6	1.16	0.07	0.3	0.13	0.13	0.53	0.28	4.87	3.57	4.22	0.08	0.59	1.24	0	0	0
c18524_g1	0	0.34	0.11	0	0	0	0	0	0	0.12	1.1	0.35	0	0.12	0.12	0.24	0	0
c38034_g2	19.14	20.18	22.24	19.55	22.71	24.4	12.57	14.42	13.23	11.5	28.02	19.26	18.22	24.18	20.21	4.06	0.5	4.05
c34110_g2	12.44	9.68	9.27	8.22	13.48	12.56	9.83	7.94	8.28	5.54	7.27	4.83	5.51	8.31	8.4	3.95	0.05	3.43
c36916_g5	18.68	4.17	6.39	13.47	12.16	7.21	1.34	4.03	3.67	0.08	0.16	0.08	9.45	7.13	9.28	0.18	0	0.47
c30976_g1	0.31	8.02	4.16	0.9	0.82	0.76	0	0.08	0	2.02	9	6.17	0.09	0.43	0.31	0.08	0.07	0
c16812_g1	0.36	0.41	0.73	0	0.2	0.07	0	0	0.14	0.23	0.24	0.6	0.17	0.1	0.51	0	0.4	0
c36916_g3	0.48	2.74	1.39	0	0.41	0.21	0.82	1.02	0.77	2.27	5.29	2.32	0.13	0.64	0.43	0.06	0.46	0.06
c40828_g1	3.78	4.77	4.57	3.51	3.55	3.67	3.2	2.94	4.84	7.43	4.95	6.5	2.87	4.24	3.84	1.97	3.16	2.71
c27250_g1	17.29	43.16	33.34	10.22	16.66	13.21	2.01	6.44	2.91	54.68	87.82	64.82	6.87	25.14	20.63	0.1	0.14	0.05
c37576_g1	11.63	27.34	21.49	5.55	7.97	5.92	6.66	6.54	5.86	7.54	14.89	9.82	5.54	8.42	7.65	3.28	2.51	3.69
c43584_g4	3.36	2.4	2.27	0.45	0.9	0.21	0.8	1.15	0.41	1.39	4.94	4.88	0.5	0.92	0.24	0.44	0	2.33
c23353_g1	1.55	2.04	0.7	0.37	0.38	1.04	1.21	0.39	0.18	0.57	0	0.19	0.42	0.19	0.39	0	0	0
c66172_g1	0	0.15	0	0	0.31	0.14	0	0	0	0	0.16	0.15	0	0.15	0	0	0	0
c33063_g2	6.15	33.65	22.86	1.3	2.64	1.82	0.71	1.13	0.47	44.26	78.33	62.97	4.34	29.23	23.62	0.31	0	0
c30687_g1	0.92	1.77	0.97	0	0.76	0.99	0.61	0.61	0.28	4.62	3.59	2.52	0.83	1.17	1.82	0.15	0	0.57
c67186_g1	0	0.89	0.17	0	0	0	0.08	0	0	0	0.38	0.09	0	0	0	0	0	0
c27414_g1	3.59	3.42	4.69	1.68	4.42	3.95	2.01	2.27	1.76	5.64	5.43	5.52	1.71	2.21	2.51	0	0.56	0.54
c42467_g1	4.93	7.78	7.16	1.98	2.84	3.64	2.49	1.98	2.58	22.31	7.74	19.26	5.39	5.92	6.24	2.89	33.14	10.41
c16910_g2	2.11	13.26	6.73	0.2	0.6	0.54	0.09	0.51	0.19	13	12.6	10.81	2.3	4.83	4.93	0.1	0	0
c19846_g1	0.25	0.48	0.39	0.06	0.25	0.17	0.16	0.06	0.12	0.13	0.51	0.37	0.07	0.12	0.19	0	0	0.13
c31876_g1	5.02	7.79	4.2	3.48	6.65	5.69	2.78	5.84	3.59	3.78	9.39	3.66	2.38	3.95	3.75	1.02	1.75	1.52
c47846_g1	0	0.89	0	0	0	0	0	0	0	0	6.99	2.69	0	0	0	0	0	0
c31116_g1	4.26	6.41	4.6	1.77	4.86	4.34	0.86	1.46	1.63	2.22	5.34	2.56	1.61	3.55	2.62	0.12	0.04	0.24
c35590_g1	14.15	32.48	21.13	2.03	15.16	11.05	6.91	12.34	7.68	43.13	51.63	40.25	2.53	7.2	8.2	0.37	1.75	1.29
c31563_g1	5.97	31.94	24.66	5.54	8.44	6.93	3.37	5.19	3.98	9.54	26.65	22.19	6	9.1	10.05	4.58	0	6.45
c39980_g1	3.9	5.07	4.03	2.34	2.95	3.73	2.57	2.86	2.64	5.1	4.69	4.62	2.74	3.72	4.02	2.57	1.55	2.13
c35881_g1	12.02	46.26	31.24	8.32	26.27	13.66	15.43	24.73	10	36.12	51.62	45.75	11.59	12.3	17.24	11.61	14.06	19.81
c58181_g1	0	0.56	1.05	0	0	0	0	0.29	0	0	0	0	0	0	0	0	0	0
c37654_g2	4.99	17.62	14.98	0.91	3.22	2.37	1.72	1.74	1.39	31.26	88.84	33.27	0.38	2.95	1.18	0	0.8	0.35
c43584_g2	3.1	2.51	3.21	0.77	2.01	0.63	1.44	1.34	1.39	1.52	5.51	3.09	0.53	2.16	0.98	2.23	0	1.83
c43584_g3	22.48	31.81	25.63	14.98	20.99	20.09	17.88	16.29	19.14	33.9	39.44	35.19	16.49	22.16	20.34	20.13	25.7	21.85
c42946_g1	8.16	14.89	13.01	3.79	4.88	7.66	4	2.35	3.38	23.41	28.44	23.79	6.81	17.52	11.75	5.2	4.11	3.15
c13360_g1	0	0	0	0	0	2.26	0	2.03	0	0	0	0	1.14	0	0	0	0	1.91
c25900_g1	0.52	0.4	0.09	0.41	0.41	0.28	0.36	0.21	0.29	0.21	0.21	0	0.56	0.3	0.53	0.74	0.1	0.42
c43584_g1	0.49	4.22	1.99	0	0	0	0	0	0.22	28.61	72.98	45.34	1.83	6.3	6.13	0	0.99	0.24
c39076_g1	1546.9	2664.6	2241.35	1475.96	1196.01	1450.24	851.1	1177.93	833.91	2597.55	2359.56	2556.08	1732.2	2017.65	2010.85	327.19	62.62	279.52
c49565_g1	0	0.45	0.34	0	0.09	0.08	0	0	0	0	0.1	0.09	0	0	0	0	0	0
c22647_g1	0.36	0.43	0.65	0.44	0.53	0.32	0	0.09	0.08	0.09	0	0.09	0.78	0.79	1.1	0	0	0
c16910_g1	1.08	12.15	5.86	0.15	0.46	0.55	0.14	0.31	0.28	8.27	12.07	11.43	1.33	4.69	5.33	0.16	0	0.31
c16910_g1	1.08	12.15	5.86	0.15	0.46	0.55	0.14	0.31	0.28	8.27	12.07	11.43	1.33	4.69	5.33	0.16	0	0.31
c36916_g2	5.03	11.73	10.57	1.59	4.05	1.11	1.04	3.22	1.64	27.78	46.79	30.88	1.75	2.27	3.58	0	0	0.56
c37654_g1	6.64	5.12	4.57	5.19	6.36	3.75	2.79	5.79	3.07	4.74	6.21	4.43	2.06	4.44	3.91	1.38	0	1.73
c62647_g1	0	1.34	0	0	0.68	0	0	0	0	0	0	0	0	0	0	0	0	0
c31967_g1	0.07	0.93	0.61	0.07	0.22	0.13	0	0	0	2.63	5.89	4.31	0	0.22	0.23	0	0	0
c66039_g1	0	1.15	0	0	0	0	0	0	0	0	0	0	0	0	0	0	0	0
c31876_g2	8.96	13.64	10.17	20.64	15.47	11.48	15.45	25.73	16.75	3.64	8.16	7.66	10.34	11.73	11.18	10.38	0	13.66
c37576_g2	2.69	8.03	5.36	0.59	0.73	0.82	0.11	0.71	0.31	0.56	1.49	0.54	0	0.55	0.23	0	0	0
c31848_g4	36.31	39.16	38.31	11.96	16.12	16.24	16.24	20.24	13.12	43.1	35.5	47.78	7.7	10.36	8.35	12.33	2.53	10.91
c59137_g1	0	0	0	0	0	0	0	2.27	0	0	0	0	0	0	0	0	0	0
c44694_g1	0.06	0	0.25	0.11	0.11	0.25	0.05	0.06	0	0	0.06	0.16	0	0.11	0.11	0	0.05	0.23
c28964_g1	0.45	0.85	1.53	3.69	0.87	1.66	0	2.63	1.07	0	0	0	3.76	1.66	2.24	0	1.74	0
c28400_g1	2.96	5.19	3.25	2.23	2.92	1.89	2.09	1.49	1.46	1.52	4.18	2.48	1.47	3.81	3.49	2.65	0.58	4.14
c28090_g1	0.22	0.46	0.19	0.04	0.17	0.65	0.41	0.57	0.24	0.7	0.62	0.76	0.09	0.38	0.27	0.39	0.38	1.18
c61754_g1	0	0	0	0	0	0	0	0	0	0	0	0	0	0	0	0	0	0.99
c35120_g1	2.23	11.15	6.43	0.91	1.82	1.77	1.89	2.29	1.15	7.27	5.59	8.19	6.32	6.52	6.12	1.18	0	1.99
c14694_g1	4.36	2.08	3.01	1.83	1.05	1.08	2.36	0	0	1.97	1.18	0	0	0	1.07	2.14	0	0
c48075_g1	0	0	0	0	0	0	0	0	0	0	2.53	0	0	0	0	0	0	0
c10628_g1	0.73	0.69	0	0	0	0	0	0	0	0	0.78	0.7	0	0	0	0	0.8	0
c31111_g1	26.74	47.48	32.44	11.55	19.96	12.86	5.06	9.62	6.55	23.48	34.55	24.75	22.77	26.98	31.28	2.38	0.05	2.44
c33572_g2	9.02	15.96	12.01	5.62	7.13	7.89	4.7	6.04	4.05	19.87	30.15	26.01	9.54	9.8	11.31	2.82	0.35	2.66
c31915_g2	39.41	114.66	98.28	20.34	35.84	61.92	13.89	15.48	12.1	61.7	137.18	91.41	31.82	97.88	71.54	8.93	0.33	11.13
c32472_g1	0.14	2.34	0.75	0.08	0.29	0.18	0.19	0.22	0.2	3.2	5.2	3.01	2.29	1.63	1.92	0.68	1.59	0.37
c21644_g1	0.06	0.11	0.47	0.11	0.12	0.1	0.05	0	0.11	0.06	0.54	0.11	0.19	0.17	0.06	0	0	0
c36124_g1	2.02	4.61	2.43	0.84	2.75	1.84	1.05	1.25	2.1	2.41	4.18	3.75	1.26	3.42	3.17	1.43	2.41	3.02
c31848_g2	4.17	31.85	17.06	0.05	1.66	0.87	1.3	2.2	1.36	19.48	34.37	17.26	0.17	3.52	3.62	0.26	0.3	0.11
c17272_g1	0.37	4.19	2.24	0.05	0.37	0.19	0.23	0.16	0.1	6.8	9.61	9.03	0.12	0.52	0.81	0.37	1.57	0.85
c33063_g3	2.64	4.67	5.22	1.08	1.49	1.07	1.03	1.25	0.76	12.22	22.33	14.87	0.6	3.64	2.62	0.05	0	0.1
c51264_g1	1.05	0	0	0	0	0	0	0	0	0	1.14	1.02	0	0	1.04	0	0	0
c17332_g1	1.09	12.46	4.01	0	2.09	1.08	0	0	0	2.96	10.6	4.2	0	2.18	0	0	0	0
c43087_g1	7.46	7.88	9	5	4.53	7.17	7.22	2.6	8.13	10	6.82	7.67	10.68	7.13	6.6	6.92	8.08	5.74
c48623_g1	0	0	0.8	0.81	0.86	0	0	0	0.78	0.42	0.92	0.43	0.46	0	0.44	0	0	0.43
c34110_g1	1.34	1.45	1.62	1.32	1.61	1.58	0.15	0.35	0.32	0.7	1.24	0.74	0.38	0.85	1.25	0	0	0
c28955_g1	1.18	3.83	2.38	0.21	0.86	0.9	0.66	0.29	0.3	0.64	1.2	1.49	0.48	0.94	1.19	0	0	0.29
c52616_g1	0	0	0.51	0	0	0	0	0	0	0	0.59	0.54	0	0	0	0	0	0
Laccases
Gene ID	1	2	3	4	5	6	7	8	9	10	11	12	13	14	15	16	17	18
c32097_g1	0.84	10	6.8	1.79	1.07	0.51	0.34	0.09	0.28	0.56	0.25	0.09	5.91	2.89	4.21	0	0.21	1.03
c40073_g1	24.68	49.47	38.43	14.66	24.7	35	7.31	11.32	7.17	18.87	39.81	28.3	8.93	22.51	18.76	2.67	0.1	3.89
c97_g1	0	0	0	0	0	0.41	0	0	0	0.42	0	0.43	0	0	0	0	0	0
c45378_g1	1.07	0	0	0	0	0	0	0	0	0	0	0	0	0	1.06	0	0	0
c25874_g2	1.96	2.24	2.1	0.77	1.03	0.98	0.89	1.19	0.48	1.38	2.15	1.81	1.42	1.74	1.7	1.05	0	0.86
c29730_g1	0	0.22	0.24	0.07	0.11	0.07	0.13	0.04	0	0.38	0.19	0.44	0.17	0.11	0	0.04	0	0.19
c25686_g1	1.75	5.08	2.24	0.47	0.7	0.87	0.11	0.22	0.21	1.8	3.09	2.49	0.42	1.65	0.81	0	0	0.03
c45420_g1	0	0	0	0	0	0	0	0	0	0.77	0	0	0	0	0	0	0	0
c40523_g7	3.68	5.41	4.04	1.62	2.12	1.2	1.61	2.13	1.6	6.75	9.24	7.43	1.87	3.14	2.98	0.82	2.35	1.41
c38150_g2	1.65	7.22	4.63	0.44	1.37	1.03	1.25	1.92	1.59	7.9	9.29	7.44	0.91	1.76	1.77	0.18	2.69	1.92
c12564_g1	0.97	2.41	0.7	0.56	1.15	1.56	0.17	0.39	0.35	6.88	11.17	10.36	0	0.76	0.98	0.58	0	0.39
c33752_g1	2.67	1.91	2.46	1.09	1.29	1.62	2.01	1.16	1.72	4.54	7.36	5.08	1.6	2.51	2.57	1.79	0.97	1.99
c35893_g1	1.82	7.36	6.18	0.62	2.93	2.93	0.91	1.81	0.87	10.62	22.1	13.32	1.99	2.99	4.32	0.81	0.34	0.7
c25792_g1	0.15	0.15	0.05	0.15	0.36	0.28	0.09	0.05	0.14	0.84	0.47	0.79	0.06	0.2	0.37	0.48	0	0.47
c47928_g1	0.87	0	0	0.4	0	0	0	0	0	0	0.45	0	0	0	0.87	0	0.46	0
c37272_g2	3.51	4	3.34	6.83	4.92	4.26	3.03	4.04	3.74	1.91	3.34	1.71	7.54	4.9	6.25	3.08	1.31	2.8
c40060_g2	1.33	4.65	3.65	1.07	1	0.94	0.34	0.87	0.48	0.47	0.43	0.46	1.58	1.2	2.12	0.39	0.78	0.38
c38254_g1	0.28	1.86	1.63	0.03	0.26	0.2	0	0.03	0.03	5.98	6.13	4.62	3.72	5.28	5.27	0.03	0	0
c40060_g1	1.28	2.31	1.43	0.36	0.63	0.67	0.4	0.31	0.22	1.52	3.53	1.65	0.77	0.65	1.03	0.24	125.48	25.44
c37765_g1	0.44	1.85	1.62	0.19	0.33	0.62	0.35	0.06	0.12	1.22	4.5	2.69	0.21	1.41	0.79	0.03	0	0.13
c25874_g1	0.72	0	2.63	0	2.79	0.69	0	0	0	0.67	4.59	1.39	0.74	0.71	1.43	0.71	0	0
c35836_g1	8.05	9.31	9.02	4.69	13.11	11.98	14.41	12.6	14.14	11.03	24.35	11.99	4.04	8.32	7.36	6.68	3.72	5.65
c66788_g1	0	0	0.67	0	0	0	0	0	0	0	1.55	0.7	0	0	0.72	0	0	0
c38518_g1	14.4	37.16	30.72	9.4	16.24	10.63	1.76	5.5	2.1	0	0.47	0.46	63.62	26.04	44.49	0.13	0	0.35
c43225_g2	0.21	0	0.19	0.41	0.21	0	0.19	0.21	0.19	0	0.22	0	0.23	0.42	0.21	0	0.21	0.21
c38192_g3	11.28	22.01	18.22	5.55	12.24	12.65	3.73	4.46	3.26	21.33	56.97	31.9	4.52	11.35	9.99	1.27	1.42	1.38
c38254_g2	1.16	8.5	8.11	0.38	2.75	1.05	0.05	0.4	0.21	1.35	2.03	1.62	16.1	7.86	11.72	0.03	0.37	0.22
c18913_g1	0	1.58	1.7	0	0	0.42	0	0.23	0	0.46	0.24	0.92	0	0.92	0.48	0	0	0
c46804_g1	0	1.27	0	0	0	0	0	1.27	1.09	0	0	0	0	0	0	0	0	0
c39915_g1	23.28	46.14	38.47	9.4	13.97	23.65	8.4	10.96	4.49	8.39	7.83	8.11	16.93	22.03	20.56	11.93	0.43	8.91
c43656_g4	1.6	7.72	7.48	1.96	2.09	2.75	1.49	0.9	1.86	11.05	34.39	17.36	3.1	8.63	7.8	0.89	0.68	0.89
c2811_g1	0	0	0.4	0	0	0.47	0	0.49	0	0	0.53	0	0	0	0.44	0	0.92	0
c31310_g1	4.85	23.89	18.71	3.42	4.62	4.82	1.37	1.24	0.96	0.08	0.13	0.08	23.92	11.53	14	0.13	0	0.04
c30185_g2	3.08	10.69	10.52	0.84	3.61	4.19	0.98	1.19	0.82	8.74	19.54	13.2	1.79	3.58	2.73	0.52	0.03	0.22
c34494_g1	38.52	34.38	39	42.63	53.89	57.21	61.23	60.98	61.62	46.56	106.69	69.53	35.69	52.08	45.78	86.16	81.97	85.8
c40525_g2	5.11	14.46	9.69	0.7	4	4.99	2.14	2.2	1.2	4.93	9.46	7.83	1.31	6.36	4.71	0.68	1.68	0.87
c27287_g2	21.51	23.84	22.45	8.68	21.82	12.38	11.48	13.03	9.62	3.64	16.88	12.72	7.92	9.02	7.09	0.93	0.55	2.57
1:pw DAF20_1(FPRK) 2:pw DAF20_2 3:pw DAF20_3 4:pw DAF40_1 5:pw DAF40_2 6:pw DAF40_3 7:pw DAF20_1 8:pw DAF20_2 9:pw DAF20_3 10:WT DAF20_1 11:WT DAF20_2 12:WT DAF20_3 13:WT DAF40_1 14:WT DAF40_2 15:WT DAF40_3 16:WT DAF60_1 17:WT DAF60_2 18:WT DAF60_3
